# Supplementary material for: RNA sequencing and integrative analysis reveal pathways and hub genes associated with TGFβ1 stimulation on prostatic stromal cells
Source: Front Genet. 2022 Aug 12;13:919103. doi: 10.3389/fgene.2022.919103 (PMC9412917; doi:10.3389/fgene.2022.919103)
Supplement: Supplementary file 1 [file Table1.XLS]

name	C1	C2	C3	C4	C5	T1	T2	T3	T4	T5	GeneName	Biotype	Position	NR:Seq-id	NR:Score	NR:Evalue	NR:Description	NT:Seq-id	NT:Score	NT:Evalue	NT:Description	Uniprot:UniProtKB-AC	Uniprot:Score	Uniprot:Evalue	Uniprot:Description	COG:gene	COG:Score	COG:Eval	COG:num	Pfam:pfam_ID	Pfam:pfam_Name	Pfam:pfam_Description	GO:biological_process	GO:cellular_component	GO:molecular_function	KEGG:KO	KEGG:Description
ENSG00000281641	-1.155548178	-1.664959606	-0.795892346	0.068131807	0.399950087	-2.426337895	-1.718102014	-3.000081573	0	-2.950815979	SAMD12-AS1	lincRNA	chr8:118621001-118858218:+	.	.	.	.	gi|333108259|ref|NR_038210.1|	701	0	Homo sapiens SAMD12 antisense RNA 1 (SAMD12-AS1), long non-coding RNA	.	.	.	.	.	.	.	.	pfam03083	MtN3_slv	Sugar efflux transporter for intercellular exchange. This family includes proteins such as drosophila saliva, MtN3 involved in root nodule development and a protein involved in activation and expression of recombination activation genes (RAGs). Although the molecular function of these proteins is unknown, they are almost certainly transmembrane proteins. This family contains a region of two trans…	.	.	.	.	.
ENSG00000148158	1.776459741	0.630399569	1.401056446	1.408301536	0.882319897	1.766082624	1.46822077	2.564137763	2.777147158	2.736556042	SNX30	protein_coding	chr9:112750838-112881671:+	gi|685592067|ref|XP_009186532.1|	2147	0	PREDICTED: sorting nexin-30 isoform X1 [Papio anubis]	gi|153791706|ref|NM_001012994.1|	7606	0	Homo sapiens sorting nexin family member 30 (SNX30), mRNA	Q5VWJ9	828	0	Sorting nexin-30	YJL036w	96.7	1.00E-19	COG5391	pfam00787	PX	PX domain. PX domains bind to phosphoinositides.	GO:0006897|endocytosis;GO:0015031|protein transport;GO:0016050|vesicle organization;	GO:0005768|endosome;GO:0019898|extrinsic component of membrane;	GO:0035091|phosphatidylinositol binding;	K17921	SNX7_30; sorting nexin-7/30
ENSG00000183496	-0.103220217	-1.542113225	1.036809759	0.640654103	-0.152644853	1.078795973	0.219399018	2.589578847	2.582848251	1.976433846	MEX3B	protein_coding	chr15:82041778-82046141:-	gi|24899182|dbj|BAC23105.1|	1840	0	KIAA2009 protein [Homo sapiens]	gi|28209715|gb|AC026956.20|	4333	0	Homo sapiens chromosome 15, clone RP11-597K23, complete sequence	Q6ZN04	680	0	RNA-binding protein MEX3B	.	.	.	.	pfam13920	zf-C3HC4_3	Zinc finger, C3HC4 type (RING finger).	GO:0046777|protein autophosphorylation;GO:0006468|protein phosphorylation;	GO:0005829|cytosol;GO:0005654|nucleoplasm;GO:0000932|cytoplasmic mRNA processing body;	GO:0005509|calcium ion binding;GO:0003723|RNA binding;	K15686	MEX3, RKHD; RNA-binding protein MEX3 [EC:2.3.2.27]
ENSG00000232855	-0.810526717	1.285671484	0.696660663	-0.223873837	-0.026298116	-6.886850105	-0.574687312	-3.432195873	-3.897764326	-4.839744056	AF165147.1	lincRNA	chr21:28439346-28674848:-	.	.	.	.	gi|666686012|tpe|HG511695.2|	6103	0	TPA: Homo sapiens long non-coding RNA OTTHUMT00000171732.3 (AF131217.1 gene), lincRNA	.	.	.	.	.	.	.	.	pfam13803	DUF4184	Domain of unknown function (DUF4184). This domain of unknown function contains several highly conserved histidines.	.	.	.	.	.
ENSG00000102359	2.912123617	3.068236024	3.32144488	2.205911202	2.851004236	3.367199159	3.713855545	4.44755473	3.582397094	3.837063182	SRPX2	protein_coding	chrX:100644166-100675788:+	gi|7657619|ref|NP_055282.1|	2496	0	sushi repeat-containing protein SRPX2 precursor [Homo sapiens]	gi|254587460|emb|AL390040.9|	4984	0	Human DNA sequence from clone RP11-524D16 on chromosome X, complete sequence	O60687	966	0	Sushi repeat-containing protein SRPX2	.	.	.	.	pfam13778	DUF4174	Domain of unknown function (DUF4174). This domain of unknown function is found in a putative tumor suppressor gene and in a ligand for the the urokinase-type plasminogen activator receptor, which plays a role in cellular migration and adhesion.	GO:0001525|angiogenesis;GO:0048870|cell motility;GO:0098609|cell-cell adhesion;GO:0090050|positive regulation of cell migration involved in sprouting angiogenesis;GO:0051965|positive regulation of synapse assembly;GO:0042325|regulation of phosphorylation;GO:0071625|vocalization behavior;	GO:0030054|cell junction;GO:0009986|cell surface;GO:0005737|cytoplasm;GO:0060076|excitatory synapse;GO:0005615|extracellular space;GO:0097060|synaptic membrane;	GO:0036458|hepatocyte growth factor binding;GO:0042802|identical protein binding;GO:0005102|receptor binding;	K19408	SRPX2; sushi repeat-containing protein SRPX2
ENSG00000110002	2.751053154	2.493803682	4.581746868	4.300885164	3.966930796	1.757789185	1.395585435	2.566068076	0.743656462	1.267104522	VWA5A	protein_coding	chr11:124115362-124147721:+	gi|767970165|ref|XP_011541130.1|	4246	0	PREDICTED: von Willebrand factor A domain-containing protein 5A isoform X1 [Homo sapiens]	gi|194306643|ref|NM_001130142.1|	3537	0	Homo sapiens von Willebrand factor A domain containing 5A (VWA5A), transcript variant 3, mRNA	O00534	1630	0	von Willebrand factor A domain-containing protein 5A	alr4412	114	7.00E-25	COG2304	pfam13768	VWA_3	von Willebrand factor type A domain.	.	GO:0005654|nucleoplasm;GO:0005634|nucleus;	.	.	.
ENSG00000134107	2.761016364	2.484466941	2.742440394	3.208049062	2.784007739	4.170729391	4.136596222	5.010715224	5.44930436	5.005818314	BHLHE40	protein_coding	chr3:4979116-4985323:+	gi|4503299|ref|NP_003661.1|	2058	0	class E basic helix-loop-helix protein 40 [Homo sapiens]	gi|197276631|ref|NM_003670.2|	3035	0	Homo sapiens basic helix-loop-helix family member e40 (BHLHE40), mRNA	O14503	797	0	Class E basic helix-loop-helix protein 40	.	.	.	.	pfam00010	HLH	Helix-loop-helix DNA-binding domain.	GO:0032922|circadian regulation of gene expression;GO:0043153|entrainment of circadian clock by photoperiod;GO:0043433|negative regulation of sequence-specific DNA binding transcription factor activity;GO:0000122|negative regulation of transcription from RNA polymerase II promoter;GO:0045892|negative regulation of transcription, DNA-templated;GO:0006355|regulation of transcription, DNA-templated;…	GO:0005737|cytoplasm;GO:0016604|nuclear body;GO:0005634|nucleus;	GO:0043425|bHLH transcription factor binding;GO:0003700|transcription factor activity, sequence-specific DNA binding;GO:0070888|E-box binding;GO:0043426|MRF binding;GO:0019904|protein domain specific binding;GO:0046982|protein heterodimerization activity;GO:0042803|protein homodimerization activity;GO:0001102|RNA polymerase II activating transcription factor binding;GO:0000981|RNA polymerase II t…	K03729	BHLHB2, DEC1; class B basic helix-loop-helix protein 2
ENSG00000187801	1.136981276	0.98310005	-0.404895433	0.75834388	0.29654263	1.62576764	1.700430029	2.019212339	1.838456981	1.116910665	ZFP69B	protein_coding	chr1:40450102-40463718:+	gi|530363191|ref|XP_005271193.1|	2276	0	PREDICTED: zinc finger protein ZFP69B isoform X2 [Homo sapiens]	gi|21750026|dbj|AK091612.1|	2375	0	Homo sapiens cDNA FLJ34293 fis, clone FEBRA2004651, highly similar to Zinc finger protein 643	Q9UJL9	878	0	Zinc finger protein ZFP69B	.	.	.	.	pfam01352	KRAB	KRAB box. The KRAB domain (or Kruppel-associated box) is present in about a third of zinc finger proteins containing C2H2 fingers. The KRAB domain is found to be involved in protein-protein interactions. The KRAB domain is generally encoded by two exons. The regions coded by the two exons are known as KRAB-A and KRAB-B. The A box plays an important role in repression by binding to corepressors, w…	GO:0006351|transcription, DNA-templated;	GO:0005634|nucleus;	GO:0003677|DNA binding;GO:0046872|metal ion binding;GO:0000981|RNA polymerase II transcription factor activity, sequence-specific DNA binding;	K09228	KRAB; KRAB domain-containing zinc finger protein
ENSG00000113460	2.945123615	3.517164704	4.364407123	4.255446157	4.460179797	2.809338259	2.639819759	2.158157942	2.454079809	2.924426413	BRIX1	protein_coding	chr5:34915376-34925996:+	gi|7023552|dbj|BAA92003.1|	529	6.00E-60	unnamed protein product [Homo sapiens]	gi|34368074|emb|BX648902.1|	2365	0	Homo sapiens mRNA; cDNA DKFZp686F16258 (from clone DKFZp686F16258)	Q8TDN6	209	6.00E-59	Ribosome biogenesis protein BRX1 homolog	SPBC800.06	74.7	9.00E-14	COG5154	pfam13900	GVQW	Putative binding domain. This short domain is often found nested inside other longer domains. The function is not known, but the domain carries a highly conserved GVQW motif. The members are rich in proline and cysteine. This may be a binding domain.	GO:0000027|ribosomal large subunit assembly;	GO:0005730|nucleolus;GO:0005634|nucleus;	GO:0003723|RNA binding;	K14820	BRX1, BRIX1; ribosome biogenesis protein BRX1
ENSG00000069482	-0.204066424	-2.227677471	0.930503278	0.20562282	0.088579	1.355781421	-3.017309972	3.00570112	3.184000217	2.583188081	GAL	protein_coding	chr11:68683779-68691175:+	gi|119595122|gb|EAW74716.1|	490	1.00E-56	galanin, isoform CRA_b, partial [Homo sapiens]	gi|908212431|ref|NM_015973.4|	818	0	Homo sapiens galanin/GMAP prepropeptide (GAL), mRNA	P22466	176	2.00E-53	Galanin peptides	.	.	.	.	pfam06540	GMAP	Galanin message associated peptide (GMAP). This family consists of several galanin message associated peptides. In rat preprogalanin, galanin is C-terminally flanked by a 60 amino acid long peptide: galanin message-associated peptide (GMAP). GMAP sequences in different species show high degree of homology, but the biological function of this family is unknown.	GO:0019933|cAMP-mediated signaling;GO:0007631|feeding behavior;GO:0007186|G-protein coupled receptor signaling pathway;GO:0006954|inflammatory response;GO:0030073|insulin secretion;GO:0050672|negative regulation of lymphocyte proliferation;GO:1902891|negative regulation of root hair elongation;GO:0007399|nervous system development;GO:0043065|positive regulation of apoptotic process;GO:0051464|pos…	GO:0005576|extracellular region;GO:0005615|extracellular space;GO:0005794|Golgi apparatus;GO:0043025|neuronal cell body;GO:0030141|secretory granule;	GO:0004966|galanin receptor activity;GO:0005184|neuropeptide hormone activity;GO:0031764|type 1 galanin receptor binding;GO:0031765|type 2 galanin receptor binding;GO:0031766|type 3 galanin receptor binding;	K05244	GAL; galanin
ENSG00000198682	6.358241494	7.203743044	6.824099758	7.817288367	7.297916698	5.877160032	6.484168257	5.416799395	5.841713532	6.131505538	PAPSS2	protein_coding	chr10:87659613-87747705:+	gi|34447231|ref|NP_004661.2|	3312	0	bifunctional 3'-phosphoadenosine 5'-phosphosulfate synthase 2 isoform a [Homo sapiens]	gi|62912490|ref|NM_004670.3|	3843	0	Homo sapiens 3'-phosphoadenosine 5'-phosphosulfate synthase 2 (PAPSS2), transcript variant 1, mRNA	O95340	1280	0	Bifunctional 3'-phosphoadenosine 5'-phosphosulfate synthase 2	CAC0103	222	1.00E-64	COG0529	pfam01583	APS_kinase	Adenylylsulphate kinase. Enzyme that catalyses the phosphorylation of adenylylsulphate to 3'-phosphoadenylylsulfate. This domain contains an ATP binding P-loop motif.	GO:0050428|3'-phosphoadenosine 5'-phosphosulfate biosynthetic process;GO:0007596|blood coagulation;GO:0060348|bone development;GO:0001501|skeletal system development;GO:0000103|sulfate assimilation;	GO:0005829|cytosol;	GO:0004020|adenylylsulfate kinase activity;GO:0005524|ATP binding;GO:0016779|nucleotidyltransferase activity;GO:0004781|sulfate adenylyltransferase (ATP) activity;	K13811	PAPSS; 3'-phosphoadenosine 5'-phosphosulfate synthase [EC:2.7.7.4 2.7.1.25]
ENSG00000177398	-4.423130258	-7.016510856	-5.422869645	0	0	-4.734269496	-2.695219371	-2.404582605	-2.411309741	-4.189908106	UMODL1	protein_coding	chr21:42062959-42143453:+	gi|90101849|sp|Q5DID0.2|UROL1_HUMAN	6629	0	RecName: Full=Uromodulin-like 1; AltName: Full=Olfactorin; Flags: Precursor	gi|338753360|ref|NM_001199528.2|	5055	0	Homo sapiens uromodulin like 1 (UMODL1), transcript variant 4, mRNA	Q5DID0	2560	0	Uromodulin-like 1	.	.	.	.	pfam00100	Zona_pellucida	Zona pellucida-like domain.	GO:0060612|adipose tissue development;GO:0097211|cellular response to gonadotropin-releasing hormone;GO:0048609|multicellular organismal reproductive process;GO:0042981|regulation of apoptotic process;GO:0010468|regulation of gene expression;GO:2000354|regulation of ovarian follicle development;GO:0007338|single fertilization;	GO:0005737|cytoplasm;GO:0009897|external side of plasma membrane;GO:0005615|extracellular space;GO:0016021|integral component of membrane;	GO:0005509|calcium ion binding;GO:0030414|peptidase inhibitor activity;	.	.
ENSG00000166123	2.465482707	1.719029616	2.383993959	1.933618714	1.109696824	2.799413075	2.418045276	3.428617508	3.152584137	1.990430631	GPT2	protein_coding	chr16:46884378-46931297:+	gi|19263340|ref|NP_597700.1|	2391	0	alanine aminotransferase 2 isoform 1 [Homo sapiens]	gi|806638842|ref|NM_001142466.2|	3949	0	Homo sapiens glutamic pyruvate transaminase (alanine aminotransferase) 2 (GPT2), transcript variant 2, mRNA	Q8TD30	925	0	Alanine aminotransferase 2	YDR111c	414	7.00E-129	COG0436	pfam00155	Aminotran_1_2	Aminotransferase class I and II.	GO:0006103|2-oxoglutarate metabolic process;GO:0008652|cellular amino acid biosynthetic process;GO:0042853|L-alanine catabolic process;GO:0042851|L-alanine metabolic process;	GO:0005759|mitochondrial matrix;	GO:0004021|L-alanine:2-oxoglutarate aminotransferase activity;GO:0030170|pyridoxal phosphate binding;	K00814	GPT, ALT; alanine transaminase [EC:2.6.1.2]
ENSG00000019991	2.30864187	3.098066882	6.984940395	4.760095012	4.25020475	0.967722509	2.389708988	3.06789607	1.303547586	1.343205255	HGF	protein_coding	chr7:81699008-81770438:-	gi|33859835|ref|NP_000592.3|	3817	0	hepatocyte growth factor isoform 1 preproprotein [Homo sapiens]	gi|972781451|ref|NM_000601.5|	5987	0	Homo sapiens hepatocyte growth factor (HGF), transcript variant 1, mRNA	P14210	1473	0	Hepatocyte growth factor	VC1200	71.2	1.00E-11	COG5640	pfam00089	Trypsin	Trypsin.	GO:0000187|activation of MAPK activity;GO:0031100|organ regeneration;GO:0060326|cell chemotaxis;GO:0000902|cell morphogenesis;GO:0035729|cellular response to hepatocyte growth factor stimulus;GO:0019221|cytokine-mediated signaling pathway;GO:0001837|epithelial to mesenchymal transition;GO:0048012|hepatocyte growth factor receptor signaling pathway;GO:0030212|hyaluronan metabolic process;GO:000188…	GO:0005576|extracellular region;GO:0005615|extracellular space;GO:0016020|membrane;GO:0031093|platelet alpha granule lumen;	GO:0042056|chemoattractant activity;GO:0008083|growth factor activity;GO:0042802|identical protein binding;GO:0046934|phosphatidylinositol-4,5-bisphosphate 3-kinase activity;GO:0046982|protein heterodimerization activity;GO:0004713|protein tyrosine kinase activity;GO:0005088|Ras guanyl-nucleotide exchange factor activity;	K05460	HGF; hepatocyte growth factor
ENSG00000122971	2.062192173	1.882797787	2.32115028	2.403506264	1.703642139	0.953259578	1.637000396	0.137487666	0.878517247	0.389587894	ACADS	protein_coding	chr12:120725735-120740008:+	gi|4557233|ref|NP_000008.1|	1993	0	short-chain specific acyl-CoA dehydrogenase, mitochondrial isoform 1 precursor [Homo sapiens]	gi|700674277|ref|NM_000017.3|	1947	0	Homo sapiens acyl-CoA dehydrogenase, C-2 to C-3 short chain (ACADS), transcript variant 1, mRNA	P16219	772	0	Short-chain specific acyl-CoA dehydrogenase, mitochondrial	FN0783	379	1.00E-124	COG1960	pfam00441	Acyl-CoA_dh_1	Acyl-CoA dehydrogenase, C-terminal domain. C-terminal domain of Acyl-CoA dehydrogenase is an all-alpha, four helical up-and-down bundle.	GO:0006635|fatty acid beta-oxidation;GO:0033539|fatty acid beta-oxidation using acyl-CoA dehydrogenase;	GO:0005759|mitochondrial matrix;GO:0005739|mitochondrion;GO:0005654|nucleoplasm;GO:0005634|nucleus;	GO:0003995|acyl-CoA dehydrogenase activity;GO:0004085|butyryl-CoA dehydrogenase activity;GO:0050660|flavin adenine dinucleotide binding;	K00248	ACADS, bcd; butyryl-CoA dehydrogenase [EC:1.3.8.1]
ENSG00000104043	-3.33934566	-3.363441777	0.684636716	-1.512709577	-2.093808352	-5.047843	-4.203921603	-3.624964857	-4.308686613	-3.183812487	ATP8B4	protein_coding	chr15:49858238-50182817:-	gi|18916718|dbj|BAB85525.1|	5613	0	KIAA1939 protein [Homo sapiens]	gi|441478323|ref|NR_073598.1|	5783	0	Homo sapiens ATPase phospholipid transporting 8B4 (putative) (ATP8B4), transcript variant 4, non-coding RNA	Q8TF62	2148	0	Probable phospholipid-transporting ATPase IM	YAL026c	695	0	COG0474	pfam13246	Hydrolase_like2	Putative hydrolase of sodium-potassium ATPase alpha subunit. This is a putative hydrolase of the sodium-potassium ATPase alpha subunit.	GO:0007030|Golgi organization;GO:0043312|neutrophil degranulation;	GO:0005794|Golgi apparatus;GO:0016021|integral component of membrane;GO:0005886|plasma membrane;GO:0035579|specific granule membrane;GO:0070821|tertiary granule membrane;	GO:0005524|ATP binding;GO:0000287|magnesium ion binding;GO:0004012|phospholipid-translocating ATPase activity;	K01530	E3.6.3.1; phospholipid-translocating ATPase [EC:3.6.3.1]
ENSG00000122877	-4.44277547	-2.35382224	-0.863534681	0	-3.251401599	0.412231061	2.731066318	4.516078189	4.54735179	3.687784085	EGR2	protein_coding	chr10:62811996-62919900:-	gi|725569892|ref|XP_010337622.1|	1779	0	PREDICTED: E3 SUMO-protein ligase EGR2 isoform X2 [Saimiri boliviensis boliviensis]	gi|1005261235|ref|NM_000399.4|	2964	0	Homo sapiens early growth response 2 (EGR2), transcript variant 1, mRNA	P11161	688	0	E3 SUMO-protein ligase EGR2	.	.	.	.	pfam11928	DUF3446	Domain of unknown function (DUF3446). This presumed domain is functionally uncharacterized. This domain is found in eukaryotes. This domain is typically between 80 to 99 amino acids in length. This domain is found associated with pfam00096. This domain has a single completely conserved residue P that may be functionally important.	GO:0007420|brain development;GO:0035284|brain segmentation;GO:0071310|cellular response to organic substance;GO:0021612|facial nerve structural organization;GO:0045444|fat cell differentiation;GO:0007611|learning or memory;GO:0008045|motor neuron axon guidance;GO:0042552|myelination;GO:0007422|peripheral nervous system development;GO:0045944|positive regulation of transcription from RNA polymeras…	GO:0005737|cytoplasm;GO:0043231|intracellular membrane-bounded organelle;GO:0005654|nucleoplasm;GO:0005634|nucleus;	GO:0003682|chromatin binding;GO:0003700|transcription factor activity, sequence-specific DNA binding;GO:0071837|HMG box domain binding;GO:0046872|metal ion binding;GO:0001102|RNA polymerase II activating transcription factor binding;GO:0000978|RNA polymerase II core promoter proximal region sequence-specific DNA binding;GO:0000981|RNA polymerase II transcription factor activity, sequence-specific…	K12496	EGR2; early growth response protein 2
ENSG00000166128	3.961688575	4.13797705	4.909792614	5.210694275	4.465573595	3.554283011	3.550123315	2.866299886	3.36280152	3.152259693	RAB8B	protein_coding	chr15:63189469-63267782:+	gi|635135296|ref|XP_008014532.1|	1135	2.00E-139	PREDICTED: ras-related protein Rab-8B [Chlorocebus sabaeus]	gi|62865646|ref|NM_016530.2|	4877	0	Homo sapiens RAB8B, member RAS oncogene family (RAB8B), mRNA	Q92930	423	4.00E-135	Ras-related protein Rab-8B	.	.	.	.	pfam00071	Ras	Ras family. Includes sub-families Ras, Rab, Rac, Ral, Ran, Rap Ypt1 and more. Shares P-loop motif with GTP_EFTU, arf and myosin_head. See pfam00009 pfam00025, pfam00063. As regards Rab GTPases, these are important regulators of vesicle formation, motility and fusion. They share a fold in common with all Ras GTPases: this is a six-stranded beta-sheet surrounded by five alpha-helices.	GO:0034332|adherens junction organization;GO:0019882|antigen processing and presentation;GO:0031346|positive regulation of cell projection organization;GO:0051461|positive regulation of corticotropin secretion;GO:0045046|protein import into peroxisome membrane;GO:0072659|protein localization to plasma membrane;GO:0009306|protein secretion;GO:0017157|regulation of exocytosis;GO:0006904|vesicle doc…	GO:0051286|cell tip;GO:0005768|endosome;GO:0070062|extracellular exosome;GO:0043231|intracellular membrane-bounded organelle;GO:0016604|nuclear body;GO:0005654|nucleoplasm;GO:0048471|perinuclear region of cytoplasm;GO:0005778|peroxisomal membrane;GO:0045335|phagocytic vesicle;GO:0030670|phagocytic vesicle membrane;GO:0005886|plasma membrane;GO:0055038|recycling endosome membrane;GO:0030667|secret…	GO:0019003|GDP binding;GO:0005525|GTP binding;GO:0003924|GTPase activity;GO:0005102|receptor binding;GO:0030911|TPR domain binding;	K07902	RAB8B; Ras-related protein Rab-8B
ENSG00000117155	2.552082815	1.44873773	2.432156951	3.23420007	3.452028218	1.887430862	0.249290147	0.61645829	1.600673556	1.149449042	SSX2IP	protein_coding	chr1:84643707-84690803:-	gi|261878469|ref|NP_054740.3|	3083	0	afadin- and alpha-actinin-binding protein isoform 1 [Homo sapiens]	gi|261878474|ref|NM_001166295.1|	5843	0	Homo sapiens synovial sarcoma, X breakpoint 2 interacting protein (SSX2IP), transcript variant 4, mRNA	Q9Y2D8	1189	0	Afadin- and alpha-actinin-binding protein	.	.	.	.	pfam11559	ADIP	Afadin- and alpha -actinin-Binding. This family is found in mammals where it is localized at cell-cell adherens junctions, and in Sch. pombe and other fungi where it anchors spindle-pole bodies to spindle microtubules. It is a coiled-coil structure, and in pombe, it is required for anchoring the minus end of spindle microtubules to the centrosome equivalent, the spindle-pole body. The name ADIP d…	GO:0007155|cell adhesion;GO:0007098|centrosome cycle;GO:0060271|cilium morphogenesis;GO:0035735|intraciliary transport involved in cilium morphogenesis;GO:2000145|regulation of cell motility;GO:0035020|regulation of Rac protein signal transduction;	GO:0031252|cell leading edge;GO:0005913|cell-cell adherens junction;GO:0034451|centriolar satellite;GO:0036064|ciliary basal body;GO:0005634|nucleus;GO:0032991|macromolecular complex;	GO:0019904|protein domain specific binding;	K06085	SSX2IP, ADIP; synovial sarcoma, X breakpoint 2 interacting protein
ENSG00000118526	2.232252062	2.393618098	4.767272727	2.99432034	3.016311361	1.469116903	1.421830866	1.151782475	0.047829204	0.017452505	TCF21	protein_coding	chr6:133889138-133895553:+	gi|38202237|ref|NP_003197.2|	707	7.00E-82	transcription factor 21 [Homo sapiens]	gi|378925622|ref|NG_032121.1|	3839	0	Homo sapiens transcription factor 21 (TCF21), RefSeqGene (LRG_446) on chromosome 6	O43680	276	2.00E-83	Transcription factor 21	.	.	.	.	pfam00010	HLH	Helix-loop-helix DNA-binding domain.	GO:0001658|branching involved in ureteric bud morphogenesis;GO:0014707|branchiomeric skeletal muscle development;GO:0060435|bronchiole development;GO:0060539|diaphragm development;GO:0048557|embryonic digestive tract morphogenesis;GO:0030855|epithelial cell differentiation;GO:0048732|gland development;GO:0032835|glomerulus development;GO:0001822|kidney development;GO:0048286|lung alveolus develop…	GO:0005634|nucleus;	GO:0050681|androgen receptor binding;GO:0043425|bHLH transcription factor binding;GO:0070888|E-box binding;GO:0042826|histone deacetylase binding;GO:0046983|protein dimerization activity;GO:0000981|RNA polymerase II transcription factor activity, sequence-specific DNA binding;GO:0001077|transcriptional activator activity, RNA polymerase II core promoter proximal region sequence-specific binding;G…	.	.
ENSG00000168268	4.447557094	4.064477568	3.499782417	4.334220001	4.466502811	4.888640799	4.69646632	5.276301442	5.561006448	5.64926603	NT5DC2	protein_coding	chr3:52524385-52535054:-	gi|12597653|ref|NP_075059.1|	2656	0	5'-nucleotidase domain-containing protein 2 isoform 2 [Homo sapiens]	gi|197116384|ref|NM_022908.2|	2047	0	Homo sapiens 5'-nucleotidase domain containing 2 (NT5DC2), transcript variant 2, mRNA	Q9H857	1025	0	5'-nucleotidase domain-containing protein 2	.	.	.	.	pfam05761	5_nucleotid	5' nucleotidase family. This family of eukaryotic proteins includes 5' nucleotidase enzymes, such as purine 5'-nucleotidase EC:3.1.3.5.	.	.	GO:0008253|5'-nucleotidase activity;GO:0046872|metal ion binding;	.	.
ENSG00000136603	2.866644295	2.971395393	3.243631219	2.592337541	2.814262996	3.68020897	3.755253891	4.401581582	4.475919507	3.815653669	SKIL	protein_coding	chr3:170357678-170396835:+	gi|223029418|ref|NP_005405.2|	3259	0	ski-like protein isoform 1 [Homo sapiens]	gi|351722050|ref|NM_001248008.1|	7182	0	Homo sapiens SKI-like proto-oncogene (SKIL), transcript variant 4, mRNA	P12757	1259	0	Ski-like protein	.	.	.	.	pfam02437	Ski_Sno	SKI/SNO/DAC family. This family contains a presumed domain that is about 100 amino acids long. All members of this family contain a conserved CLPQ motif. The c-ski proto-oncogene has been shown to influence proliferation, morphological transformation and myogenic differentiation. Sno, a Ski proto-oncogene homologue, is expressed in two isoforms and plays a role in the response to proliferation st…	GO:0001825|blastocyst formation;GO:0007050|cell cycle arrest;GO:0070306|lens fiber cell differentiation;GO:0002260|lymphocyte homeostasis;GO:0030514|negative regulation of BMP signaling pathway;GO:0045596|negative regulation of cell differentiation;GO:0000122|negative regulation of transcription from RNA polymerase II promoter;GO:0030512|negative regulation of transforming growth factor beta rece…	GO:0001669|acrosomal vesicle;GO:0005737|cytoplasm;GO:0005654|nucleoplasm;GO:0005634|nucleus;GO:0016605|PML body;GO:0032991|macromolecular complex;	GO:0003682|chromatin binding;GO:0019904|protein domain specific binding;GO:0044877|macromolecular complex binding;GO:0000978|RNA polymerase II core promoter proximal region sequence-specific DNA binding;GO:0000981|RNA polymerase II transcription factor activity, sequence-specific DNA binding;GO:0046332|SMAD binding;GO:0003714|transcription corepressor activity;GO:0001078|transcriptional repressor…	K18499	SKIL; Ski-like protein
ENSG00000120658	0.559565273	1.053547147	1.272116232	-0.539500839	0.848656821	-1.185049935	-0.272526158	-3.232075632	-4.821041237	-3.445589217	ENOX1	protein_coding	chr13:43213518-43786908:-	gi|767977800|ref|XP_011533427.1|	3153	0	PREDICTED: ecto-NOX disulfide-thiol exchanger 1 isoform X2 [Homo sapiens]	gi|338827766|ref|NM_017993.3|	2975	0	Homo sapiens ecto-NOX disulfide-thiol exchanger 1 (ENOX1), transcript variant 1, mRNA	Q8TC92	1168	0	Ecto-NOX disulfide-thiol exchanger 1	.	.	.	.	pfam00076	RRM_1	RNA recognition motif. (a.k.a. RRM, RBD, or RNP domain). The RRM motif is probably diagnostic of an RNA binding protein. RRMs are found in a variety of RNA binding proteins, including various hnRNP proteins, proteins implicated in regulation of alternative splicing, and protein components of snRNPs. The motif also appears in a few single stranded DNA binding proteins. The RRM structure consists o…	GO:0048511|rhythmic process;	GO:0005615|extracellular space;GO:0005886|plasma membrane;	GO:0003676|nucleic acid binding;GO:0016491|oxidoreductase activity;	.	.
ENSG00000152689	-0.935697962	-0.580290301	-1.952334023	-3.341864742	-1.208449707	-0.541832983	1.242820675	3.213742276	1.733705898	0.928052801	RASGRP3	protein_coding	chr2:33436324-33564750:+	gi|24762239|ref|NP_733772.1|	3557	0	ras guanyl-releasing protein 3 isoform 1 [Homo sapiens]	gi|213385269|ref|NM_001139488.1|	4781	0	Homo sapiens RAS guanyl releasing protein 3 (RASGRP3), transcript variant 1, mRNA	Q8IV61	1374	0	Ras guanyl-releasing protein 3	.	.	.	.	pfam00617	RasGEF	RasGEF domain. Guanine nucleotide exchange factor for Ras-like small GTPases.	GO:0000165|MAPK cascade;GO:0007265|Ras protein signal transduction;GO:0007264|small GTPase mediated signal transduction;	GO:0032045|guanyl-nucleotide exchange factor complex;GO:0005887|integral component of plasma membrane;GO:0048471|perinuclear region of cytoplasm;GO:0005886|plasma membrane;	GO:0005509|calcium ion binding;GO:0019992|diacylglycerol binding;GO:0005096|GTPase activator activity;GO:0005085|guanyl-nucleotide exchange factor activity;GO:0019900|kinase binding;GO:0005088|Ras guanyl-nucleotide exchange factor activity;	K12362	RASGRP3; RAS guanyl-releasing protein 3
ENSG00000166670	0.871384712	2.371874977	-0.106291181	-1.229587386	1.816559559	4.401082082	3.10070369	5.621543145	2.993691507	4.955100132	MMP10	protein_coding	chr11:102770503-102780628:-	gi|4505205|ref|NP_002416.1|	2465	0	stromelysin-2 preproprotein [Homo sapiens]	gi|296080749|ref|NM_002425.2|	1758	0	Homo sapiens matrix metallopeptidase 10 (MMP10), mRNA	P09238	953	0	Stromelysin-2	.	.	.	.	pfam00413	Peptidase_M10	Matrixin. The members of this family are enzymes that cleave peptides. These proteases require zinc for catalysis.	GO:0030574|collagen catabolic process;GO:0022617|extracellular matrix disassembly;GO:0006508|proteolysis;GO:0030334|regulation of cell migration;	GO:0031012|extracellular matrix;GO:0005576|extracellular region;GO:0005615|extracellular space;	GO:0004222|metalloendopeptidase activity;GO:0004252|serine-type endopeptidase activity;GO:0008270|zinc ion binding;	K01396	MMP10; matrix metalloproteinase-10 (stromelysin 2) [EC:3.4.24.22]
ENSG00000137745	0	0	-5.646089372	-4.6157287	0	0	-4.723951483	0.039560243	-1.372929499	-5.632023857	MMP13	protein_coding	chr11:102942995-102955734:-	gi|4505209|ref|NP_002418.1|	2446	0	collagenase 3 preproprotein [Homo sapiens]	gi|296010793|ref|NM_002427.3|	2716	0	Homo sapiens matrix metallopeptidase 13 (MMP13), mRNA	P45452	946	0	Collagenase 3	.	.	.	.	pfam00413	Peptidase_M10	Matrixin. The members of this family are enzymes that cleave peptides. These proteases require zinc for catalysis.	GO:0030282|bone mineralization;GO:0060349|bone morphogenesis;GO:0044267|cellular protein metabolic process;GO:0030574|collagen catabolic process;GO:0001958|endochondral ossification;GO:0022617|extracellular matrix disassembly;GO:0003417|growth plate cartilage development;GO:0006508|proteolysis;	GO:0031012|extracellular matrix;GO:0005576|extracellular region;GO:0005615|extracellular space;	GO:0005509|calcium ion binding;GO:0005518|collagen binding;GO:0004222|metalloendopeptidase activity;GO:0004252|serine-type endopeptidase activity;GO:0008270|zinc ion binding;	K07994	MMP13; matrix metalloproteinase-13 (collagenase 3) [EC:3.4.24.-]
ENSG00000081320	1.973503846	1.614015456	2.655004863	2.365182378	2.392751017	2.616816733	3.151076933	5.78952334	5.133235854	4.717787958	STK17B	protein_coding	chr2:196133566-196176503:-	gi|4758194|ref|NP_004217.1|	1996	0	serine/threonine-protein kinase 17B [Homo sapiens]	gi|217416412|ref|NM_004226.3|	5270	0	Homo sapiens serine/threonine kinase 17b (STK17B), mRNA	O94768	773	0	Serine/threonine-protein kinase 17B	.	.	.	.	pfam00069	Pkinase	Protein kinase domain.	GO:0006915|apoptotic process;GO:0035556|intracellular signal transduction;GO:2000271|positive regulation of fibroblast apoptotic process;GO:0046777|protein autophosphorylation;GO:0006468|protein phosphorylation;	GO:0015629|actin cytoskeleton;GO:0005793|endoplasmic reticulum-Golgi intermediate compartment;GO:0005634|nucleus;GO:0005886|plasma membrane;	GO:0005524|ATP binding;GO:0004672|protein kinase activity;GO:0004674|protein serine/threonine kinase activity;	K08804	STK17; serine/threonine kinase 17 [EC:2.7.11.1]
ENSG00000147592	2.845537318	2.410290606	2.900178747	3.751215788	3.712965375	1.973128991	1.708409622	1.291314709	1.91358103	1.682524653	LACTB2	protein_coding	chr8:70635318-70669174:-	gi|62896957|dbj|BAD96419.1|	1428	0	lactamase, beta 2 variant [Homo sapiens]	gi|208973264|ref|NM_016027.2|	1498	0	Homo sapiens lactamase beta 2 (LACTB2), mRNA	Q53H82	553	0	Endoribonuclease LACTB2	CC0923	132	5.00E-34	COG0491	pfam00753	Lactamase_B	Metallo-beta-lactamase superfamily.	GO:0090502|RNA phosphodiester bond hydrolysis, endonucleolytic;	GO:0005759|mitochondrial matrix;	GO:0004521|endoribonuclease activity;GO:0003727|single-stranded RNA binding;GO:0008270|zinc ion binding;	.	.
ENSG00000100302	-2.917176566	-4.937958386	-3.918926237	-2.301374212	-2.946406401	-1.966554346	-1.907542858	-2.370569698	-0.377859204	-0.321831263	RASD2	protein_coding	chr22:35540868-35554001:+	gi|440904025|gb|ELR54596.1|	1563	0	GTP-binding protein Rhes, partial [Bos mutus]	gi|675764455|ref|XM_008974990.1|	3295	0	PREDICTED: Pan paniscus RASD family, member 2 (RASD2), transcript variant X3, mRNA	Q96D21	559	0	GTP-binding protein Rhes	.	.	.	.	pfam00071	Ras	Ras family. Includes sub-families Ras, Rab, Rac, Ral, Ran, Rap Ypt1 and more. Shares P-loop motif with GTP_EFTU, arf and myosin_head. See pfam00009 pfam00025, pfam00063. As regards Rab GTPases, these are important regulators of vesicle formation, motility and fusion. They share a fold in common with all Ras GTPases: this is a six-stranded beta-sheet surrounded by five alpha-helices.	GO:0007626|locomotory behavior;GO:0031397|negative regulation of protein ubiquitination;GO:0051897|positive regulation of protein kinase B signaling;GO:0033235|positive regulation of protein sumoylation;GO:0043949|regulation of cAMP-mediated signaling;GO:0007165|signal transduction;GO:0001963|synaptic transmission, dopaminergic;	GO:0005886|plasma membrane;	GO:0031681|G-protein beta-subunit binding;GO:0005525|GTP binding;GO:0003924|GTPase activity;GO:0043548|phosphatidylinositol 3-kinase binding;GO:0031624|ubiquitin conjugating enzyme binding;	K07844	RASD2; RASD family, member 2
ENSG00000171310	1.81906471	-0.410809402	1.069776554	1.139168428	0.499577228	3.394868899	0.451552523	1.603563681	2.786686013	2.533511927	CHST11	protein_coding	chr12:104455295-104762014:+	gi|8923758|ref|NP_060883.1|	1913	0	carbohydrate sulfotransferase 11 isoform 1 [Homo sapiens]	gi|291219905|ref|NM_018413.5|	5709	0	Homo sapiens carbohydrate (chondroitin 4) sulfotransferase 11 (CHST11), transcript variant 1, mRNA	Q9NPF2	741	0	Carbohydrate sulfotransferase 11	.	.	.	.	pfam03567	Sulfotransfer_2	Sulfotransferase family. This family includes a variety of sulfotransferase enzymes. Chondroitin 6-sulfotransferase catalyses the transfer of sulfate to position 6 of the N-acetylgalactosamine residue of chondroitin. This family also includes Heparan sulfate 2-O-sulfotransferase (HS2ST) and Heparan sulfate 6-sulfotransferase (HS6ST). Heparan sulfate (HS) is a co-receptor for a number of growth fa…	GO:0016051|carbohydrate biosynthetic process;GO:0002063|chondrocyte development;GO:0030206|chondroitin sulfate biosynthetic process;GO:0048589|developmental growth;GO:0042733|embryonic digit morphogenesis;GO:0048703|embryonic viscerocranium morphogenesis;GO:0043066|negative regulation of apoptotic process;GO:0030512|negative regulation of transforming growth factor beta receptor signaling pathway…	GO:0000139|Golgi membrane;GO:0016021|integral component of membrane;GO:0016020|membrane;	GO:0047756|chondroitin 4-sulfotransferase activity;GO:0001537|N-acetylgalactosamine 4-O-sulfotransferase activity;GO:0050659|N-acetylgalactosamine 4-sulfate 6-O-sulfotransferase activity;	K01017	CHST11; chondroitin 4-sulfotransferase 11 [EC:2.8.2.5]
ENSG00000159251	-2.889409074	-4.371042411	-2.1821735	-3.994461971	-3.792199681	-2.398001042	-2.725795981	-3.578841953	1.089231068	-0.338435013	ACTC1	protein_coding	chr15:34788095-34795726:-	gi|726987387|ref|XP_010390022.1|	2047	0	PREDICTED: actin, alpha cardiac muscle 1 [Corvus cornix cornix]	gi|113722123|ref|NM_005159.4|	3693	0	Homo sapiens actin, alpha, cardiac muscle 1 (ACTC1), mRNA	Q6P640	788	0	Actin, alpha cardiac muscle 1	SPBC32H8.12c	709	0	COG5277	pfam00022	Actin	Actin.	GO:0090131|mesenchyme migration;GO:0010628|positive regulation of gene expression;	GO:0044297|cell body;GO:0005737|cytoplasm;GO:0005856|cytoskeleton;GO:0030175|filopodium;GO:0030027|lamellipodium;	GO:0005524|ATP binding;	K12314	ACTC1; actin, alpha cardiac muscle
ENSG00000152952	5.470077908	5.216302027	5.7938138	5.337961503	5.824481877	6.157373895	5.948238641	7.003594807	6.858034881	6.827068594	PLOD2	protein_coding	chr3:146069440-146163653:-	gi|193785082|dbj|BAG54235.1|	981	4.00E-117	unnamed protein product [Homo sapiens]	gi|31873581|emb|BX537521.1|	3782	0	Homo sapiens mRNA; cDNA DKFZp686H08142 (from clone DKFZp686H08142)	O00469	266	9.00E-74	Procollagen-lysine,2-oxoglutarate 5-dioxygenase 2	.	.	.	.	pfam10322	7TM_GPCR_Sru	Serpentine type 7TM GPCR chemoreceptor Sru. Chemoreception is mediated in Caenorhabditis elegans by members of the seven-transmembrane G-protein-coupled receptor class (7TM GPCRs) of proteins which are of the serpentine type. Sru is a member of the Srg superfamily of chemoreceptors. Chemoperception is one of the central senses of soil nematodes like C. elegans which are otherwise 'blind' and 'dea…	GO:0006464|cellular protein modification process;GO:0046947|hydroxylysine biosynthetic process;GO:0017185|peptidyl-lysine hydroxylation;GO:0001666|response to hypoxia;	GO:0005783|endoplasmic reticulum;GO:0005789|endoplasmic reticulum membrane;GO:0070062|extracellular exosome;GO:0030867|rough endoplasmic reticulum membrane;	GO:0005506|iron ion binding;GO:0031418|L-ascorbic acid binding;GO:0008475|procollagen-lysine 5-dioxygenase activity;	K13645	PLOD2; procollagen-lysine,2-oxoglutarate 5-dioxygenase 2 [EC:1.14.11.4]
ENSG00000144655	3.312653739	2.935041994	2.487091485	2.221598431	2.916825054	3.939317774	3.71459314	3.287330956	3.93863124	4.16796633	CSRNP1	protein_coding	chr3:39141855-39154562:-	gi|1001624605|ref|NP_001307488.1|	2657	0	cysteine/serine-rich nuclear protein 1 isoform a [Homo sapiens]	gi|224593753|ref|NM_033027.3|	3148	0	Homo sapiens cysteine and serine rich nuclear protein 1 (CSRNP1), transcript variant 2, mRNA	Q96S65	998	0	Cysteine/serine-rich nuclear protein 1	.	.	.	.	pfam03585	Herpes_ICP4_C	Herpesvirus ICP4-like protein C-terminal region. The immediate-early protein ICP4 (infected-cell polypeptide 4) is required for efficient transcription of early and late viral genes and is thus essential for productive infection. ICP4 is a large phosphoprotein that binds DNA in a sequence specific manner as a homodimer. ICP4 represses transcription from LAT, ICP4 and ORF-P that have high-affinity…	GO:0006915|apoptotic process;GO:0060325|face morphogenesis;GO:0048008|platelet-derived growth factor receptor signaling pathway;GO:0045944|positive regulation of transcription from RNA polymerase II promoter;GO:0009791|post-embryonic development;GO:0060021|palate development;GO:0048705|skeletal system morphogenesis;	GO:0005634|nucleus;	GO:0003700|transcription factor activity, sequence-specific DNA binding;GO:0000981|RNA polymerase II transcription factor activity, sequence-specific DNA binding;GO:0043565|sequence-specific DNA binding;GO:0001228|transcriptional activator activity, RNA polymerase II transcription regulatory region sequence-specific binding;	K17494	CSRNP; cysteine/serine-rich nuclear protein
ENSG00000135919	5.051777006	6.258498813	5.490361961	5.101098064	6.618391463	6.441809251	8.211762014	10.63191403	9.767641353	9.265047362	SERPINE2	protein_coding	chr2:223975112-224039319:-	gi|119618897|gb|EAW98491.1|	284	9.00E-26	hCG2042307 [Homo sapiens]	gi|34366616|emb|BX647459.1|	5951	0	Homo sapiens mRNA; cDNA DKFZp686A13110 (from clone DKFZp686A13110)	Q86U02	89.4	1.00E-18	Putative uncharacterized protein encoded by LINC00596	.	.	.	.	pfam13900	GVQW	Putative binding domain. This short domain is often found nested inside other longer domains. The function is not known, but the domain carries a highly conserved GVQW motif. The members are rich in proline and cysteine. This may be a binding domain.	.	GO:0016021|integral component of membrane;	.	.	.
ENSG00000135914	-0.922416142	-0.584023976	-0.230218261	0.7162995	-1.096023235	-3.040742793	-2.391530137	-4.350073518	-2.551548494	-4.300867999	HTR2B	protein_coding	chr2:231108230-231125118:-	gi|222080049|ref|NP_000858.3|	2464	0	5-hydroxytryptamine receptor 2B isoform 1 [Homo sapiens]	gi|222080048|ref|NM_000867.4|	2235	0	Homo sapiens 5-hydroxytryptamine receptor 2B (HTR2B), transcript variant 1, mRNA	P41595	950	0	5-hydroxytryptamine receptor 2B	.	.	.	.	pfam00001	7tm_1	7 transmembrane receptor (rhodopsin family). This family contains, amongst other G-protein-coupled receptors (GCPRs), members of the opsin family, which have been considered to be typical members of the rhodopsin superfamily. They share several motifs, mainly the seven transmembrane helices, GCPRs of the rhodopsin superfamily. All opsins bind a chromophore, such as 11-cis-retinal. The function of…	GO:0007202|activation of phospholipase C activity;GO:0007610|behavior;GO:0019722|calcium-mediated signaling;GO:0003300|cardiac muscle hypertrophy;GO:0006874|cellular calcium ion homeostasis;GO:0071502|cellular response to temperature stimulus;GO:0006182|cGMP biosynthetic process;GO:0048598|embryonic morphogenesis;GO:0070371|ERK1 and ERK2 cascade;GO:0002031|G-protein coupled receptor internalizati…	GO:0030054|cell junction;GO:0005737|cytoplasm;GO:0005887|integral component of plasma membrane;GO:0043005|neuron projection;GO:0005654|nucleoplasm;GO:0005886|plasma membrane;GO:0045202|synapse;	GO:0008144|drug binding;GO:0001965|G-protein alpha-subunit binding;GO:0004993|serotonin receptor activity;GO:0005096|GTPase activator activity;GO:0030594|neurotransmitter receptor activity;GO:0051378|serotonin binding;	K04157	HTR2; 5-hydroxytryptamine receptor 2
ENSG00000197536	-0.181701167	-0.487926432	0.480357109	-0.656879144	-0.339920795	-1.954522657	-0.834390026	-1.943687007	-2.61566926	-2.957946629	C5orf56	processed_transcript	chr5:132410636-132488702:+	gi|172045778|sp|Q8N8D9.2|CE056_HUMAN	560	1.00E-62	RecName: Full=Uncharacterized protein C5orf56	gi|21747557|gb|AC079320.9|	4550	0	Homo sapiens chromosome 5, clone RP11-729C24, complete sequence	.	.	.	.	.	.	.	.	pfam10277	Frag1	Frag1/DRAM/Sfk1 family. This family includes Frag1, DRAM and Sfk1 proteins. Frag1 (FGF receptor activating protein 1) is a protein that is conserved from fungi to humans. There are four potential iso-prenylation sites throughout the peptide, viz CILW, CIIW and CIGL. Frag1 is a membrane-spanning protein that is ubiquitously expressed in adult tissues suggesting an important cellular function. Dram…	.	.	.	.	.
ENSG00000175137	3.494651382	2.751767726	2.371480171	3.131242469	3.228362623	4.695312182	3.448422229	2.954985601	4.064088343	4.328426909	SH3BP5L	protein_coding	chr1:248810446-248826633:-	gi|767912681|ref|XP_011542585.1|	947	5.00E-114	PREDICTED: SH3 domain-binding protein 5-like isoform X1 [Homo sapiens]	gi|34532081|dbj|AK125837.1|	4113	0	Homo sapiens cDNA FLJ43849 fis, clone TESTI4006420	Q7L8J4	358	1.00E-109	SH3 domain-binding protein 5-like	.	.	.	.	pfam05276	SH3BP5	SH3 domain-binding protein 5 (SH3BP5). This family consists of several eukaryotic SH3 domain-binding protein 5 or c-Jun N-terminal kinase (JNK)-interacting proteins (SH3BP5 or Sab). Sab binds to and serves as a substrate for JNK in vitro, and has been found to interact with the Src homology 3 (SH3) domain of Bruton's tyrosine kinase (Btk). Inspection of the sequence of Sab reveals the presence of…	GO:0035556|intracellular signal transduction;GO:0061099|negative regulation of protein tyrosine kinase activity;	GO:0005737|cytoplasm;	GO:0004860|protein kinase inhibitor activity;GO:0017124|SH3 domain binding;	.	.
ENSG00000140015	0	-4.621220214	-7.742197964	-6.14415845	-7.768036271	-6.803228336	-3.322853461	-0.569972256	-3.49176994	-3.435796686	KCNH5	protein_coding	chr14:62699454-63102037:-	gi|22024390|ref|NP_647479.2|	4966	0	potassium voltage-gated channel subfamily H member 5 isoform 1 [Homo sapiens]	gi|982261305|ref|XM_005561443.2|	9796	0	PREDICTED: Macaca fascicularis potassium channel, voltage gated eag related subfamily H, member 5 (KCNH5), mRNA	Q8NCM2	1917	0	Potassium voltage-gated channel subfamily H member 5	CC0285_1	77.4	5.00E-14	COG2202	pfam13426	PAS_9	PAS domain.	GO:0010389|regulation of G2/M transition of mitotic cell cycle;GO:0034765|regulation of ion transmembrane transport;GO:0042391|regulation of membrane potential;	GO:0009986|cell surface;GO:0005887|integral component of plasma membrane;GO:0005622|intracellular;GO:0005886|plasma membrane;	GO:0005516|calmodulin binding;GO:0044325|ion channel binding;GO:0000155|phosphorelay sensor kinase activity;GO:0046982|protein heterodimerization activity;GO:0005249|voltage-gated potassium channel activity;	K04908	KCNH5; potassium voltage-gated channel Eag-related subfamily H member 5
ENSG00000146859	3.525241219	2.922264684	3.659344467	3.112612881	2.930765017	2.348649897	1.99996962	2.598951156	1.663977916	1.422116443	TMEM140	protein_coding	chr7:135148072-135166215:+	gi|512749782|ref|NP_060765.4|	697	4.00E-84	transmembrane protein 140 [Homo sapiens]	gi|512749781|ref|NM_018295.4|	1997	0	Homo sapiens transmembrane protein 140 (TMEM140), mRNA	Q9NV12	273	1.00E-85	Transmembrane protein 140	.	.	.	.	pfam14985	TM140	TM140 protein family. This family of uncharacterized membrane proteins are called transmembrane protein 140. They are found in mammals.	.	GO:0016021|integral component of membrane;	.	.	.
ENSG00000186352	-1.266745467	-0.217045099	-0.659654564	-1.161550592	-0.789135489	0.413516515	0.290460539	0.786901729	1.630108566	1.125695219	ANKRD37	protein_coding	chr4:185396021-185400628:+	gi|194381918|dbj|BAG64328.1|	831	1.00E-106	unnamed protein product [Homo sapiens]	gi|194381917|dbj|AK303243.1|	1431	0	Homo sapiens cDNA FLJ50037 complete cds, highly similar to Ankyrin repeat domain-containing protein 37	Q7Z713	322	5.00E-107	Ankyrin repeat domain-containing protein 37	.	.	.	.	pfam12796	Ank_2	Ankyrin repeats (3 copies).	.	GO:0005829|cytosol;GO:0005739|mitochondrion;GO:0005634|nucleus;	.	.	.
ENSG00000137198	3.0949102	2.464335151	2.230360115	2.725254405	3.022331483	0.503245093	1.171386471	0.586835541	0.172961369	0.914836408	GMPR	protein_coding	chr6:16238580-16295549:+	gi|156104880|ref|NP_006868.3|	1846	0	GMP reductase 1 [Homo sapiens]	gi|156104879|ref|NM_006877.3|	1515	0	Homo sapiens guanosine monophosphate reductase (GMPR), mRNA	P36959	715	0	GMP reductase 1	ZguaC	492	4.00E-171	COG0516	pfam00478	IMPDH	IMP dehydrogenase / GMP reductase domain. This family is involved in biosynthesis of guanosine nucleotide. Members of this family contain a TIM barrel structure. In the inosine monophosphate dehydrogenases 2 CBS domains pfam00571 are inserted in the TIM barrel. This family is a member of the common phosphate binding site TIM barrel family.	GO:0009117|nucleotide metabolic process;GO:0006144|purine nucleobase metabolic process;GO:0043101|purine-containing compound salvage;GO:0009409|response to cold;	GO:0005829|cytosol;GO:1902560|GMP reductase complex;	GO:0003920|GMP reductase activity;GO:0046872|metal ion binding;	K00364	E1.7.1.7, guaC; GMP reductase [EC:1.7.1.7]
ENSG00000164920	3.290149676	2.711979752	3.710128933	4.295572302	3.033766934	1.932116577	1.860834266	1.453315752	2.193377282	1.796600188	OSR2	protein_coding	chr8:98944403-98952104:+	gi|558472742|ref|NP_001273770.1|	2122	0	protein odd-skipped-related 2 isoform c [Homo sapiens]	gi|558472741|ref|NM_001286841.1|	2126	0	Homo sapiens odd-skipped related transciption factor 2 (OSR2), transcript variant 3, mRNA	Q8N2R0	608	0	Protein odd-skipped-related 2	.	.	.	.	pfam13465	zf-H2C2_2	Zinc-finger double domain.	GO:0060349|bone morphogenesis;GO:0030154|cell differentiation;GO:0002062|chondrocyte differentiation;GO:0009792|embryo development ending in birth or egg hatching;GO:0042733|embryonic digit morphogenesis;GO:0035115|embryonic forelimb morphogenesis;GO:0035116|embryonic hindlimb morphogenesis;GO:0072498|embryonic skeletal joint development;GO:0060272|embryonic skeletal joint morphogenesis;GO:003602…	GO:0005634|nucleus;	GO:0046872|metal ion binding;GO:0000981|RNA polymerase II transcription factor activity, sequence-specific DNA binding;GO:0043565|sequence-specific DNA binding;	K09215	OSR, ODD; odd-skipped
ENSG00000222022	-3.380034385	0	0	-3.348847829	-3.409255776	1.476553716	0.126277215	1.902417799	2.328636626	-0.370058047	AC112721.1	lincRNA	chr2:237421420-237425276:-	gi|355565303|gb|EHH21792.1|	333	2.00E-36	hypothetical protein EGK_04933, partial [Macaca mulatta]	gi|767881193|ref|XR_934099.1|	588	0	PREDICTED: Homo sapiens uncharacterized LOC105373955 (LOC105373955), ncRNA	.	.	.	.	.	.	.	.	pfam15621	PROL5-SMR	Proline-rich submaxillary gland androgen-regulated family. SMR is a family of proteins found in eukaryotes. The family of SMR proteins is expressed in the submaxillary gland. SMR members may play a role in protection or detoxification.	.	.	.	.	.
ENSG00000271614	-0.581932576	0.215517737	0.743717045	-0.144145136	0.028565185	-0.847551872	-1.441445544	-2.345252022	-2.145626632	-1.748708232	ATP2B1-AS1	lincRNA	chr12:89708959-89712590:+	gi|119617841|gb|EAW97435.1|	335	2.00E-33	hCG1820760 [Homo sapiens]	gi|551874573|tpe|HG505056.1|	3632	0	TPA: Homo sapiens long non-coding RNA OTTHUMT00000406661.1 (RP11-591N1.1 gene), lincRNA	Q86U02	87.4	3.00E-18	Putative uncharacterized protein encoded by LINC00596	.	.	.	.	pfam13900	GVQW	Putative binding domain. This short domain is often found nested inside other longer domains. The function is not known, but the domain carries a highly conserved GVQW motif. The members are rich in proline and cysteine. This may be a binding domain.	.	GO:0016021|integral component of membrane;	.	.	.
ENSG00000213949	4.639701487	4.73355826	3.082016731	4.290579907	4.695147049	4.980424911	5.711419458	4.871945342	5.593900615	5.133879431	ITGA1	protein_coding	chr5:52787896-52959210:+	gi|31657142|ref|NP_852478.1|	6128	0	integrin alpha-1 precursor [Homo sapiens]	gi|685545501|ref|XM_003899657.2|	9052	0	PREDICTED: Papio anubis integrin, alpha 1 (ITGA1), mRNA	P56199	2365	0	Integrin alpha-1	.	.	.	.	pfam08441	Integrin_alpha2	Integrin alpha. This domain is found in integrin alpha and integrin alpha precursors to the C terminus of a number of pfam01839 repeats and to the N-terminus of the pfam00357 cytoplasmic region. This region is composed of three immunoglobulin-like domains.	GO:0000187|activation of MAPK activity;GO:0007160|cell-matrix adhesion;GO:0045123|cellular extravasation;GO:0030198|extracellular matrix organization;GO:0007229|integrin-mediated signaling pathway;GO:0006936|muscle contraction;GO:0008285|negative regulation of cell proliferation;GO:0042059|negative regulation of epidermal growth factor receptor signaling pathway;GO:0048812|neuron projection morph…	GO:0001669|acrosomal vesicle;GO:0045178|basal part of cell;GO:0009986|cell surface;GO:0009897|external side of plasma membrane;GO:0070062|extracellular exosome;GO:0005925|focal adhesion;GO:0034665|integrin alpha1-beta1 complex;GO:0008305|integrin complex;GO:0016020|membrane;GO:0045121|membrane raft;GO:0043005|neuron projection;GO:0043204|perikaryon;GO:0005886|plasma membrane;	GO:0005518|collagen binding;GO:0098639|collagen binding involved in cell-matrix adhesion;GO:0046872|metal ion binding;GO:0019903|protein phosphatase binding;GO:0005102|receptor binding;	K06480	ITGA1; integrin alpha 1
ENSG00000168016	1.448796214	1.036350337	2.968308507	2.23642158	0.935119261	-0.367417676	-0.260632322	0.022531039	-0.699856456	-1.02754817	TRANK1	protein_coding	chr3:36826820-36945098:-	gi|767924735|ref|XP_011532591.1|	8306	0	PREDICTED: TPR and ankyrin repeat-containing protein 1 isoform X1 [Homo sapiens]	gi|767924747|ref|XR_940526.1|	6465	0	PREDICTED: Homo sapiens tetratricopeptide repeat and ankyrin repeat containing 1 (TRANK1), transcript variant X8, misc_RNA	.	.	.	.	.	.	.	.	pfam13414	TPR_11	TPR repeat.	.	.	.	.	.
ENSG00000168010	0.196502238	0.155802221	0.342348542	-0.340790298	-0.998396469	-0.603027481	-1.141972122	-1.61997766	-1.714141291	-1.783613731	ATG16L2	protein_coding	chr11:72814308-72843674:+	gi|10440355|dbj|BAB15713.1|	820	1.00E-97	FLJ00012 protein [Homo sapiens]	gi|10440354|dbj|AK024423.1|	4568	0	Homo sapiens mRNA for FLJ00012 protein, partial cds	Q8NAA4	244	5.00E-67	Autophagy-related protein 16-2	.	.	.	.	pfam00400	WD40	WD domain, G-beta repeat.	GO:0000045|autophagosome assembly;GO:0039689|negative stranded viral RNA replication;GO:0015031|protein transport;	GO:0000421|autophagosome membrane;GO:0005654|nucleoplasm;	.	.	.
ENSG00000141665	-3.980716281	-3.642743296	-2.885237094	-3.172867793	-3.817567266	-4.513974149	-5.859231691	-5.820188007	-6.818714573	-5.771157523	FBXO15	protein_coding	chr18:74073353-74147865:-	gi|767998365|ref|XP_011524158.1|	702	8.00E-79	PREDICTED: F-box only protein 15 isoform X3 [Homo sapiens]	gi|21752068|dbj|AK093252.1|	3175	0	Homo sapiens cDNA FLJ35933 fis, clone TESTI2011314	Q8NCQ5	274	3.00E-79	F-box only protein 15	.	.	.	.	pfam13900	GVQW	Putative binding domain. This short domain is often found nested inside other longer domains. The function is not known, but the domain carries a highly conserved GVQW motif. The members are rich in proline and cysteine. This may be a binding domain.	GO:0043687|post-translational protein modification;GO:0043161|proteasome-mediated ubiquitin-dependent protein catabolic process;GO:0000209|protein polyubiquitination;	GO:0005829|cytosol;GO:0000151|ubiquitin ligase complex;	GO:0004842|ubiquitin-protein transferase activity;	K10298	FBXO15; F-box protein 15
ENSG00000259518	-3.506653596	0	-3.923983618	-4.473866176	0	-0.03343625	-2.414880052	-2.375632129	-0.230939319	-4.493747659	LINC01583	lincRNA	chr15:82088594-82097694:+	gi|989984437|ref|XP_015450093.1|	145	9.00E-07	PREDICTED: general transcription factor II-I isoform X2 [Pteropus alecto]	gi|629266082|ref|NR_120367.1|	2568	0	Homo sapiens long intergenic non-protein coding RNA 1583 (LINC01583), long non-coding RNA	.	.	.	.	.	.	.	.	pfam13900	GVQW	Putative binding domain. This short domain is often found nested inside other longer domains. The function is not known, but the domain carries a highly conserved GVQW motif. The members are rich in proline and cysteine. This may be a binding domain.	.	.	.	.	.
ENSG00000111801	3.17862315	2.507872448	3.613669795	2.848863868	2.881246867	1.725315558	0.989096615	2.358469247	1.482293608	0.685369181	BTN3A3	protein_coding	chr6:26440472-26453415:+	gi|62088742|dbj|BAD92818.1|	1499	0	butyrophilin, subfamily 3, member A3 isoform b variant [Homo sapiens]	gi|62088741|dbj|AB209581.1|	4517	0	Homo sapiens mRNA for butyrophilin, subfamily 3, member A3 isoform b variant protein	O00478	572	0	Butyrophilin subfamily 3 member A3	.	.	.	.	pfam00622	SPRY	SPRY domain. SPRY Domain is named from SPla and the RYanodine Receptor. Domain of unknown function. Distant homologues are domains in butyrophilin/marenostrin/pyrin homologues.	GO:0002456|T cell mediated immunity;	GO:0016021|integral component of membrane;GO:0016020|membrane;GO:0005886|plasma membrane;	.	K06712	BTN; butyrophilin
ENSG00000112297	1.2816409	-0.65162578	2.168126274	2.845195881	1.025698071	-0.047689951	-1.926855784	-1.390257979	-0.967097003	-1.810311037	CRYBG1	protein_coding	chr6:106360808-106571978:+	gi|530383409|ref|XP_005266896.1|	10252	0	PREDICTED: absent in melanoma 1 protein isoform X1 [Homo sapiens]	gi|578812440|ref|XM_005266839.2|	8382	0	PREDICTED: Homo sapiens absent in melanoma 1 (AIM1), transcript variant X1, mRNA	Q9Y4K1	3202	0	Beta/gamma crystallin domain-containing protein 1	.	.	.	.	pfam00030	Crystall	Beta/Gamma crystallin. The alignment comprises two Greek key motifs since the similarity between them is very low.	.	.	GO:0030246|carbohydrate binding;	.	.
ENSG00000095539	-0.925806734	-0.260957781	-0.239682897	-0.134374177	-0.814901515	-1.682288564	-1.295788658	-2.408111455	-1.540719203	-1.62216326	SEMA4G	protein_coding	chr10:100969518-100985871:+	gi|530394062|ref|XP_005270067.1|	3795	0	PREDICTED: semaphorin-4G isoform X2 [Homo sapiens]	gi|30046479|gb|BC051030.1|	4653	0	Homo sapiens sema domain, immunoglobulin domain (Ig), transmembrane domain (TM) and short cytoplasmic domain, (semaphorin) 4G, mRNA (cDNA clone MGC:51988 IMAGE:5164957), complete cds	Q9NTN9	1466	0	Semaphorin-4G	.	.	.	.	pfam01403	Sema	Sema domain. The Sema domain occurs in semaphorins, which are a large family of secreted and transmembrane proteins, some of which function as repellent signals during axon guidance. Sema domains also occur in the hepatocyte growth factor receptor and human plexin A-3.	GO:0030154|cell differentiation;GO:0050919|negative chemotaxis;GO:0007399|nervous system development;	GO:0005615|extracellular space;GO:0016021|integral component of membrane;GO:0005886|plasma membrane;	.	K06521	SEMA4; semaphorin 4
ENSG00000145777	0.482089856	-0.843530965	0.693826487	0.194801808	0.713586619	-0.739955639	-1.000997343	-0.329568007	-1.161070658	-1.479351434	TSLP	protein_coding	chr5:111070062-111078024:+	gi|397512961|ref|XP_003826800.1|	806	1.00E-98	PREDICTED: thymic stromal lymphopoietin isoform X1 [Pan paniscus]	gi|345199271|ref|NR_045089.1|	2603	0	Homo sapiens thymic stromal lymphopoietin (TSLP), transcript variant 3, non-coding RNA	Q969D9	292	2.00E-91	Thymic stromal lymphopoietin	.	.	.	.	pfam15216	TSLP	Thymic stromal lymphopoietin.	GO:0050832|defense response to fungus;GO:0050829|defense response to Gram-negative bacterium;GO:0038111|interleukin-7-mediated signaling pathway;GO:0043066|negative regulation of apoptotic process;GO:0044140|negative regulation of growth of symbiont on or near host surface;GO:0008284|positive regulation of cell proliferation;GO:0071654|positive regulation of chemokine (C-C motif) ligand 1 product…	GO:0005576|extracellular region;GO:0005615|extracellular space;	GO:0005125|cytokine activity;GO:0005139|interleukin-7 receptor binding;	K05436	TSLP; thymic stromal lymphopoietin
ENSG00000119927	1.397650472	0.551177941	1.098647796	1.258555921	0.606050154	2.334527701	0.752660267	3.41445357	3.205408645	1.131992822	GPAM	protein_coding	chr10:112149864-112215377:-	gi|190358539|ref|NP_065969.3|	4300	0	glycerol-3-phosphate acyltransferase 1, mitochondrial precursor [Homo sapiens]	gi|350276139|ref|NM_001244949.1|	6371	0	Homo sapiens glycerol-3-phosphate acyltransferase, mitochondrial (GPAM), transcript variant 1, mRNA	Q9HCL2	1658	0	Glycerol-3-phosphate acyltransferase 1, mitochondrial	XF1031	163	1.00E-39	COG2937	pfam01553	Acyltransferase	Acyltransferase. This family contains acyltransferases involved in phospholipid biosynthesis and other proteins of unknown function. This family also includes tafazzin, the Barth syndrome gene.	GO:0006637|acyl-CoA metabolic process;GO:0016024|CDP-diacylglycerol biosynthetic process;GO:0051607|defense response to virus;GO:0055089|fatty acid homeostasis;GO:0006631|fatty acid metabolic process;GO:0070970|interleukin-2 secretion;GO:0070236|negative regulation of activation-induced cell death of T cells;GO:0006654|phosphatidic acid biosynthetic process;GO:0055091|phospholipid homeostasis;GO:…	GO:0016021|integral component of membrane;GO:0005741|mitochondrial outer membrane;GO:0005886|plasma membrane;	GO:0004366|glycerol-3-phosphate O-acyltransferase activity;	K00629	GPAT1_2; glycerol-3-phosphate O-acyltransferase 1/2 [EC:2.3.1.15]
ENSG00000275993	-0.711809713	-0.94447571	0.392135797	-1.921288874	-3.118556253	0.421413466	0.182786391	0.549601093	1.066402663	0.947609857	SIK1B	protein_coding	chr21:6111134-6123739:+	gi|1002341713|ref|NP_001307572.1|	3549	0	serine/threonine-protein kinase SIK1 [Homo sapiens]	gi|1002341712|ref|NM_001320643.1|	4705	0	Homo sapiens serine/threonine-protein kinase SIK1 (LOC102724428), mRNA	A0A0B4J2F2	1371	0	Probable serine/threonine-protein kinase SIK1B	.	.	.	.	pfam00069	Pkinase	Protein kinase domain.	GO:0032870|cellular response to hormone stimulus;GO:0035556|intracellular signal transduction;GO:0006468|protein phosphorylation;	GO:0005737|cytoplasm;GO:0005634|nucleus;	GO:0005524|ATP binding;GO:0000287|magnesium ion binding;GO:0004674|protein serine/threonine kinase activity;	K19008	SIK1; serine/threonine-protein kinase SIK1 [EC:2.7.11.1]
ENSG00000132623	-0.312209718	-1.010818563	0.428776647	-0.823064304	-0.487659448	-1.24408499	-2.063665643	-1.866932696	-3.560542544	-1.868253912	ANKEF1	protein_coding	chr20:9986126-10058303:+	gi|426390952|ref|XP_004061855.1|	3945	0	PREDICTED: ankyrin repeat domain-containing protein 5 isoform 2 [Gorilla gorilla gorilla]	gi|426390949|ref|XM_004061806.1|	4129	0	PREDICTED: Gorilla gorilla gorilla ankyrin repeat domain 5, transcript variant 1 (ANKRD5), mRNA	Q9NU02	1507	0	Ankyrin repeat and EF-hand domain-containing protein 1	all2748	87	9.00E-17	COG0666	pfam12796	Ank_2	Ankyrin repeats (3 copies).	.	.	GO:0005509|calcium ion binding;	.	.
ENSG00000132965	-3.339434123	-2.141986582	-0.758531898	-2.571852825	-2.953991464	-2.388990871	-1.002848848	2.312284049	1.629359363	0.477855989	ALOX5AP	protein_coding	chr13:30713478-30764426:+	gi|324711029|ref|NP_001191335.1|	1098	5.00E-147	arachidonate 5-lipoxygenase-activating protein isoform 2 [Homo sapiens]	gi|324711028|ref|NM_001204406.1|	1224	0	Homo sapiens arachidonate 5-lipoxygenase activating protein (ALOX5AP), transcript variant 2, mRNA	P20292	305	2.00E-101	Arachidonate 5-lipoxygenase-activating protein	.	.	.	.	pfam01124	MAPEG	MAPEG family. This family is has been called MAPEG (Membrane Associated Proteins in Eicosanoid and Glutathione metabolizm). It includes proteins such as Prostaglandin E synthase. This enzyme catalyses the synthesis of PGE2 from PGH2 (produced by cyclooxygenase from arachidonic acid). Because of structural similarities in the active sites of FLAP, LTC4 synthase and PGE synthase, substrates for eac…	GO:0071277|cellular response to calcium ion;GO:0019370|leukotriene biosynthetic process;GO:0070207|protein homotrimerization;	GO:0005783|endoplasmic reticulum;GO:0005789|endoplasmic reticulum membrane;GO:0016021|integral component of membrane;GO:0016020|membrane;GO:0005635|nuclear envelope;GO:0031965|nuclear membrane;	GO:0050544|arachidonic acid binding;GO:0008047|enzyme activator activity;GO:0047485|protein N-terminus binding;	.	.
ENSG00000125347	2.835988234	2.721388423	3.043582867	2.463338444	2.866856642	1.770989796	2.331446356	0.677688704	0.4810473	0.400309599	IRF1	protein_coding	chr5:132481609-132490798:-	gi|62088828|dbj|BAD92861.1|	1068	2.00E-130	interferon regulatory factor 1 variant [Homo sapiens]	gi|62088827|dbj|AB209624.1|	5146	0	Homo sapiens mRNA for interferon regulatory factor 1 variant protein	A0FIN4	202	2.00E-55	Interferon regulatory factor 1	.	.	.	.	pfam00605	IRF	Interferon regulatory factor transcription factor. This family of transcription factors are important in the regulation of interferons in response to infection by virus and in the regulation of interferon-inducible genes. Three of the five conserved tryptophan residues bind to DNA.	GO:0006915|apoptotic process;GO:0043374|CD8-positive, alpha-beta T cell differentiation;GO:0007050|cell cycle arrest;GO:0035458|cellular response to interferon-beta;GO:0071260|cellular response to mechanical stimulus;GO:0051607|defense response to virus;GO:0060333|interferon-gamma-mediated signaling pathway;GO:0008285|negative regulation of cell proliferation;GO:0045590|negative regulation of reg…	GO:0005737|cytoplasm;GO:0000790|nuclear chromatin;GO:0005634|nucleus;	GO:0000978|RNA polymerase II core promoter proximal region sequence-specific DNA binding;GO:0001077|transcriptional activator activity, RNA polymerase II core promoter proximal region sequence-specific binding;	K09444	IRF1; interferon regulatory factor 1
ENSG00000154898	-2.314864795	-3.736328883	-4.366074072	-4.139799652	-4.39242795	-1.973920997	-2.549559509	-2.566864257	-1.791541954	-3.073593241	CCDC144CP	transcribed_processed_pseudogene	chr17:20321164-20403557:+	gi|578830128|ref|XP_006721670.1|	3545	0	PREDICTED: coiled-coil domain-containing protein 144A isoform X1 [Homo sapiens]	gi|767992742|ref|XM_006721607.2|	2453	0	PREDICTED: Homo sapiens coiled-coil domain containing 144A (CCDC144A), transcript variant X1, mRNA	.	.	.	.	.	.	.	.	pfam14915	CCDC144C	CCDC144C protein coiled-coil region. This family includes the human protein CCDC144C and the ankyrin repeat domain-containing protein 26-like 1 found in eukaryotes. Its function remains unknown, however, it is known to contain a coiled-coil domain which corresponds to this region. The ankyrin repeat which features in this protein is a common amino acid motif.	.	.	.	.	.
ENSG00000143891	2.847839254	2.995441565	2.645389928	3.868880772	3.432959405	2.328887479	1.960178462	1.089029372	1.676116642	1.583098922	GALM	protein_coding	chr2:38665910-38741237:+	gi|20270355|ref|NP_620156.1|	1830	0	aldose 1-epimerase [Homo sapiens]	gi|224494751|ref|NM_138801.2|	2483	0	Homo sapiens galactose mutarotase (aldose 1-epimerase) (GALM), mRNA	Q96C23	709	0	Aldose 1-epimerase	CC1418	297	3.00E-91	COG2017	pfam01263	Aldose_epim	Aldose 1-epimerase.	GO:0033499|galactose catabolic process via UDP-galactose;GO:0006012|galactose metabolic process;GO:0006006|glucose metabolic process;	GO:0005737|cytoplasm;GO:0070062|extracellular exosome;	GO:0004034|aldose 1-epimerase activity;GO:0030246|carbohydrate binding;	K01785	galM, GALM; aldose 1-epimerase [EC:5.1.3.3]
ENSG00000246859	-1.557246249	-2.145054247	0.541946607	-0.028805329	0.145923477	0.628036154	0.467514858	0.683266602	1.82980067	2.111026149	STARD4-AS1	antisense	chr5:111512226-111739726:+	gi|119599122|gb|EAW78716.1|	142	5.00E-11	hCG1813636 [Homo sapiens]	gi|338968843|ref|NR_040093.1|	5525	0	Homo sapiens STARD4 antisense RNA 1 (STARD4-AS1), long non-coding RNA	.	.	.	.	.	.	.	.	pfam08395	7tm_7	7tm Chemosensory receptor. This family includes a number of gustatory and odorant receptors mainly from insect species such as A. gambiae and D. melanogaster. They are classified as G-protein-coupled receptors (GPCRs), or seven-transmembrane receptors. They show high sequence divergence, consistent with an ancient origin for the family.	.	.	.	.	.
ENSG00000071282	1.538302663	2.299422716	0.446901127	1.437841846	1.502899514	2.762652855	3.007589579	2.691181011	4.413039985	3.988753432	LMCD1	protein_coding	chr3:8501707-8574673:+	gi|635120436|ref|XP_007983282.1|	2015	0	PREDICTED: LIM and cysteine-rich domains protein 1 [Chlorocebus sabaeus]	gi|29788797|gb|AC034187.6|	7236	0	Homo sapiens chromosome 3 clone RP11-202A21 map 3p, complete sequence	Q9NZU5	692	0	LIM and cysteine-rich domains protein 1	.	.	.	.	pfam06297	PET	PET Domain. This domain is suggested to be involved in protein-protein interactions. The family is found in conjunction with pfam00412.	GO:0044267|cellular protein metabolic process;GO:0000122|negative regulation of transcription from RNA polymerase II promoter;GO:0070886|positive regulation of calcineurin-NFAT signaling cascade;GO:0010611|regulation of cardiac muscle hypertrophy;GO:0006351|transcription, DNA-templated;	GO:0005737|cytoplasm;GO:0005654|nucleoplasm;GO:0005634|nucleus;	GO:0003714|transcription corepressor activity;GO:0008270|zinc ion binding;	.	.
ENSG00000125740	-1.194321556	-1.837166726	-1.868345464	-2.196718824	-2.479438858	-0.025764993	-1.839699327	-0.658700453	-0.536166692	-0.48013958	FOSB	protein_coding	chr19:45467995-45475179:+	gi|166999613|ref|NP_006723.2|	1098	2.00E-135	protein fosB isoform 1 [Homo sapiens]	gi|166999612|ref|NM_006732.2|	3775	0	Homo sapiens FBJ murine osteosarcoma viral oncogene homolog B (FOSB), transcript variant 1, mRNA	P53539	427	7.00E-137	Protein fosB	.	.	.	.	pfam15268	Dapper	Dapper. This is a family of signalling proteins. They act in a diverse range of signaling pathways and have a range of binding partners. They act as homo- and heterodimers.	GO:0071277|cellular response to calcium ion;GO:0032870|cellular response to hormone stimulus;GO:0007565|female pregnancy;GO:0000122|negative regulation of transcription from RNA polymerase II promoter;GO:0051591|response to cAMP;GO:0051412|response to corticosterone;GO:0009612|response to mechanical stimulus;GO:0043278|response to morphine;GO:0032570|response to progesterone;	GO:0043231|intracellular membrane-bounded organelle;GO:0005654|nucleoplasm;GO:0005634|nucleus;	GO:0003677|DNA binding;GO:0000978|RNA polymerase II core promoter proximal region sequence-specific DNA binding;GO:0000981|RNA polymerase II transcription factor activity, sequence-specific DNA binding;GO:0008134|transcription factor binding;GO:0001077|transcriptional activator activity, RNA polymerase II core promoter proximal region sequence-specific binding;	K09029	FOSB; protein FosB
ENSG00000070371	0.108467195	-1.108121417	-0.22191634	0.393903169	0.07921778	1.111210704	-0.14435905	1.456955242	2.021695777	0.689571074	CLTCL1	protein_coding	chr22:19179473-19291716:-	gi|242246985|ref|NP_009029.3|	8621	0	clathrin heavy chain 2 isoform 1 [Homo sapiens]	gi|242246984|ref|NM_007098.3|	5513	0	Homo sapiens clathrin heavy chain like 1 (CLTCL1), transcript variant 1, mRNA	P53675	3299	0	Clathrin heavy chain 2	.	.	.	.	pfam00637	Clathrin	Region in Clathrin and VPS. Each region is about 140 amino acids long. The regions are composed of multiple alpha helical repeats. They occur in the arm region of the Clathrin heavy chain.	GO:0009653|anatomical structure morphogenesis;GO:0048268|clathrin coat assembly;GO:0006886|intracellular protein transport;GO:0061024|membrane organization;GO:0000278|mitotic cell cycle;GO:0046326|positive regulation of glucose import;GO:0006898|receptor-mediated endocytosis;GO:0042147|retrograde transport, endosome to Golgi;	GO:0030130|clathrin coat of trans-Golgi network vesicle;GO:0071439|clathrin complex;GO:0045334|clathrin-coated endocytic vesicle;GO:0005905|coated pit;GO:0030136|clathrin-coated vesicle;GO:0030135|coated vesicle;GO:0005829|cytosol;GO:0070062|extracellular exosome;GO:0005770|late endosome;GO:0016020|membrane;GO:0097443|sorting endosome;GO:0005819|spindle;GO:0005802|trans-Golgi network;	GO:0032051|clathrin light chain binding;GO:0005198|structural molecule activity;	K04646	CLTC; clathrin heavy chain
ENSG00000225492	0.788471375	-3.082507192	0.569913027	-2.34958295	-1.410405774	-5.424180752	-5.452486226	-3.832529595	-4.423181099	-5.364289502	GBP1P1	transcribed_unprocessed_pseudogene	chr1:89407679-89426243:+	gi|397473910|ref|XP_003808439.1|	953	2.00E-133	PREDICTED: interferon-induced guanylate-binding protein 1 [Pan paniscus]	gi|426330305|ref|XR_173621.1|	843	0	PREDICTED: Gorilla gorilla gorilla interferon-induced guanylate-binding protein 1-like (LOC101137042), partial misc_RNA	P32455	371	1.00E-134	Guanylate-binding protein 1	.	.	.	.	pfam02841	GBP_C	Guanylate-binding protein, C-terminal domain. Transcription of the anti-viral guanylate-binding protein (GBP) is induced by interferon-gamma during macrophage induction. This family contains GBP1 and GPB2, both GTPases capable of binding GTP, GDP and GMP.	GO:0071346|cellular response to interferon-gamma;GO:0071347|cellular response to interleukin-1;GO:0071356|cellular response to tumor necrosis factor;GO:0051607|defense response to virus;GO:0060333|interferon-gamma-mediated signaling pathway;GO:0070373|negative regulation of ERK1 and ERK2 cascade;GO:1900041|negative regulation of interleukin-2 secretion;GO:1903077|negative regulation of protein lo…	GO:0015629|actin cytoskeleton;GO:0005737|cytoplasm;GO:0005829|cytosol;GO:0005576|extracellular region;GO:0005794|Golgi apparatus;GO:0000139|Golgi membrane;GO:0005886|plasma membrane;GO:0012506|vesicle membrane;	GO:0003779|actin binding;GO:0019955|cytokine binding;GO:0019899|enzyme binding;GO:0019003|GDP binding;GO:0005525|GTP binding;GO:0003924|GTPase activity;GO:0051879|Hsp90 protein binding;GO:0042802|identical protein binding;GO:0042803|protein homodimerization activity;GO:0030507|spectrin binding;	.	.
ENSG00000105329	4.66999405	4.492883152	5.636711282	5.559701816	5.717181473	5.238327106	5.262986362	7.707483029	7.488224533	6.617174599	TGFB1	protein_coding	chr19:41301587-41353911:-	gi|635039171|ref|XP_007995085.1|	2583	0	PREDICTED: transforming growth factor beta-1 [Chlorocebus sabaeus]	gi|37092|emb|X02812.1|	2710	0	Human mRNA for transforming growth factor-beta (TGF-beta)	P01137	702	0	Transforming growth factor beta-1	.	.	.	.	pfam00019	TGF_beta	Transforming growth factor beta like domain.	GO:0002460|adaptive immune response based on somatic recombination of immune receptors built from immunoglobulin superfamily domains;GO:0007568|aging;GO:0006754|ATP biosynthetic process;GO:0030509|BMP signaling pathway;GO:0060751|branch elongation involved in mammary gland duct branching;GO:0007050|cell cycle arrest;GO:0048468|cell development;GO:0016477|cell migration;GO:0045216|cell-cell juncti…	GO:0030424|axon;GO:0072562|blood microparticle;GO:0009986|cell surface;GO:0005737|cytoplasm;GO:0031012|extracellular matrix;GO:0005576|extracellular region;GO:0005615|extracellular space;GO:0005796|Golgi lumen;GO:0043025|neuronal cell body;GO:0005634|nucleus;GO:0005886|plasma membrane;GO:0031093|platelet alpha granule lumen;	GO:0003823|antigen binding;GO:0005125|cytokine activity;GO:0019899|enzyme binding;GO:0008083|growth factor activity;GO:0042802|identical protein binding;GO:0046982|protein heterodimerization activity;GO:0042803|protein homodimerization activity;GO:0047485|protein N-terminus binding;GO:0043539|protein serine/threonine kinase activator activity;GO:0005160|transforming growth factor beta receptor bi…	K13375	TGFB1; transforming growth factor beta-1
ENSG00000170044	0	0	-4.920114175	-4.886154069	-2.535023668	-1.555035504	-2.059724685	-0.222523219	1.39707165	2.100908108	ZPLD1	protein_coding	chr3:102099244-102479841:+	gi|28372569|ref|NP_778226.1|	2199	0	zona pellucida-like domain-containing protein 1 precursor [Homo sapiens]	gi|28372568|ref|NM_175056.1|	3619	0	Homo sapiens zona pellucida-like domain containing 1 (ZPLD1), mRNA	Q8TCW7	815	0	Zona pellucida-like domain-containing protein 1	.	.	.	.	pfam00100	Zona_pellucida	Zona pellucida-like domain.	.	GO:0030659|cytoplasmic vesicle membrane;GO:0005576|extracellular region;GO:0016021|integral component of membrane;	.	.	.
ENSG00000166016	2.319623088	1.114093233	1.830052481	1.093082769	1.385554484	2.312779183	1.737121841	3.632091338	3.348374581	2.726968445	ABTB2	protein_coding	chr11:34150988-34358008:-	gi|119588579|gb|EAW68173.1|	5388	0	ankyrin repeat and BTB (POZ) domain containing 2, isoform CRA_b [Homo sapiens]	gi|300796385|ref|NM_145804.2|	4902	0	Homo sapiens ankyrin repeat and BTB domain containing 2 (ABTB2), mRNA	Q8N961	1959	0	Ankyrin repeat and BTB/POZ domain-containing protein 2	.	.	.	.	pfam00651	BTB	BTB/POZ domain. The BTB (for BR-C, ttk and bab) or POZ (for Pox virus and Zinc finger) domain is present near the N-terminus of a fraction of zinc finger (pfam00096) proteins and in proteins that contain the pfam01344 motif such as Kelch and a family of pox virus proteins. The BTB/POZ domain mediates homomeric dimerization and in some instances heteromeric dimerization. The structure of the dimer…	GO:0097237|cellular response to toxic substance;GO:0043161|proteasome-mediated ubiquitin-dependent protein catabolic process;GO:0030162|regulation of proteolysis;	GO:0005737|cytoplasm;GO:0005654|nucleoplasm;GO:0005634|nucleus;GO:0019005|SCF ubiquitin ligase complex;	GO:0046982|protein heterodimerization activity;GO:0031625|ubiquitin protein ligase binding;	K10521	ABTB2; ankyrin repeat and BTB/POZ domain-containing protein 2
ENSG00000246763	2.499920787	0.903115496	0.080103119	1.967516889	1.888785887	3.113702245	1.97239954	2.093195054	4.398821696	4.271303069	RGMB-AS1	antisense	chr5:98769618-98773469:-	gi|685546728|ref|XP_009207095.1|	560	8.00E-65	PREDICTED: uncharacterized protein LOC103885274 [Papio anubis]	gi|551856818|tpe|HG498276.1|	2034	0	TPA: Homo sapiens long non-coding RNA OTTHUMT00000370291.1 (CTC-463N11.3 gene), antisense	.	.	.	.	.	.	.	.	pfam04621	ETS_PEA3_N	PEA3 subfamily ETS-domain transcription factor N terminal domain. The N terminus of the PEA3 transcription factors is implicated in transactivation and in inhibition of DNA binding. Transactivation is potentiated by activation of the Ras/MAP kinase and protein kinase A signalling cascades. The N terminal region contains conserved MAP kinase phosphorylation sites.	.	.	.	.	.
ENSG00000165801	3.526035273	3.829351994	2.847886064	2.761295593	2.56092538	3.342526498	4.090672999	4.273013292	4.779200087	3.968877191	ARHGEF40	protein_coding	chr14:21070270-21090240:+	gi|50843837|ref|NP_060541.3|	5918	0	rho guanine nucleotide exchange factor 40 isoform 1 [Homo sapiens]	gi|512388689|ref|NM_018071.4|	5919	0	Homo sapiens Rho guanine nucleotide exchange factor 40 (ARHGEF40), transcript variant 1, mRNA	Q8TER5	2284	0	Rho guanine nucleotide exchange factor 40	.	.	.	.	pfam00621	RhoGEF	RhoGEF domain. Guanine nucleotide exchange factor for Rho/Rac/Cdc42-like GTPases Also called Dbl-homologous (DH) domain. It appears that pfam00169 domains invariably occur C-terminal to RhoGEF/DH domains.	GO:0035023|regulation of Rho protein signal transduction;	GO:0005737|cytoplasm;	GO:0005089|Rho guanyl-nucleotide exchange factor activity;	.	.
ENSG00000224186	-1.558650291	-1.319801482	0.104972083	-0.849524742	-0.643243708	-2.285295381	-1.748345597	-1.874092102	-2.602941044	-2.69884877	C5orf66	antisense	chr5:135033280-135358219:+	gi|119582627|gb|EAW62223.1|	444	7.00E-48	hCG2045138 [Homo sapiens]	gi|685843917|tpe|LN608067.1|	3246	0	TPA: Homo sapiens long non-coding RNA OTTHUMT00000411867.4 (C5orf66 gene), antisense	.	.	.	.	.	.	.	.	pfam12004	DUF3498	Domain of unknown function (DUF3498). This presumed domain is functionally uncharacterized. This domain is found in eukaryotes. This domain is typically between 433 to 538 amino acids in length. This domain is found associated with pfam00616, pfam00168. This domain has two conserved sequence motifs: DLQ and PLSFQNP.	.	.	.	.	.
ENSG00000090339	3.661204094	1.389633464	3.339037328	2.894592942	2.351116659	2.147288699	0.653483755	0.367531615	0.165801709	0.240689312	ICAM1	protein_coding	chr19:10270835-10286615:+	gi|167466198|ref|NP_000192.2|	2500	0	intercellular adhesion molecule 1 precursor [Homo sapiens]	gi|167466197|ref|NM_000201.2|	3246	0	Homo sapiens intercellular adhesion molecule 1 (ICAM1), mRNA	P05362	967	0	Intercellular adhesion molecule 1	.	.	.	.	pfam03921	ICAM_N	Intercellular adhesion molecule (ICAM), N-terminal domain. ICAMs normally functions to promote intercellular adhesion and signalling. However, The N-terminal domain of the receptor binds to the rhinovirus 'canyon' surrounding the icosahedral 5-fold axes, during the viral attachment process. This family is a family that is part of the Ig superfamily and is therefore related to the family ig (pfam0…	GO:0002438|acute inflammatory response to antigenic stimulus;GO:0044406|adhesion of symbiont to host;GO:0007155|cell adhesion;GO:0033627|cell adhesion mediated by integrin;GO:0007569|cell aging;GO:0071312|cellular response to alkaloid;GO:0071549|cellular response to dexamethasone stimulus;GO:0071333|cellular response to glucose stimulus;GO:0071456|cellular response to hypoxia;GO:0071347|cellular …	GO:0009986|cell surface;GO:0009897|external side of plasma membrane;GO:0070062|extracellular exosome;GO:0005615|extracellular space;GO:0005925|focal adhesion;GO:0001772|immunological synapse;GO:0005887|integral component of plasma membrane;GO:0016020|membrane;GO:0045121|membrane raft;GO:0005886|plasma membrane;	GO:0005178|integrin binding;GO:0038023|signaling receptor activity;GO:0004888|transmembrane signaling receptor activity;GO:0001618|virus receptor activity;	K06490	ICAM1; intercellular adhesion molecule 1
ENSG00000170425	2.256205708	2.785527226	3.68333126	4.004190921	2.449342189	0.406741578	1.29443123	1.063258157	0.01127757	-1.165167683	ADORA2B	protein_coding	chr17:15944917-15975746:+	gi|4501951|ref|NP_000667.1|	1201	1.00E-157	adenosine receptor A2b [Homo sapiens]	gi|4309945|gb|AC006251.3|AC006251	1875	0	Homo sapiens chromosome 17, clone hRPK.692_E_18, complete sequence	P29275	467	4.00E-159	Adenosine receptor A2b	.	.	.	.	pfam00001	7tm_1	7 transmembrane receptor (rhodopsin family). This family contains, amongst other G-protein-coupled receptors (GCPRs), members of the opsin family, which have been considered to be typical members of the rhodopsin superfamily. They share several motifs, mainly the seven transmembrane helices, GCPRs of the rhodopsin superfamily. All opsins bind a chromophore, such as 11-cis-retinal. The function of…	GO:0007190|activation of adenylate cyclase activity;GO:0000187|activation of MAPK activity;GO:0007189|adenylate cyclase-activating G-protein coupled receptor signaling pathway;GO:0006968|cellular defense response;GO:0044267|cellular protein metabolic process;GO:0031668|cellular response to extracellular stimulus;GO:0007588|excretion;GO:0007186|G-protein coupled receptor signaling pathway;GO:00072…	GO:0005887|integral component of plasma membrane;GO:0005622|intracellular;GO:0005886|plasma membrane;	GO:0001609|G-protein coupled adenosine receptor activity;	K04267	ADORA2B; adenosine receptor A2b
ENSG00000154734	6.09107832	7.476510292	7.898097866	7.323253307	7.422252045	5.385700863	6.318789123	3.205962005	2.813896372	4.27519108	ADAMTS1	protein_coding	chr21:26835747-26845409:-	gi|50845384|ref|NP_008919.3|	4773	0	A disintegrin and metalloproteinase with thrombospondin motifs 1 preproprotein [Homo sapiens]	gi|735997385|ref|NM_006988.4|	4651	0	Homo sapiens ADAM metallopeptidase with thrombospondin type 1 motif 1 (ADAMTS1), mRNA	Q9UHI8	1840	0	A disintegrin and metalloproteinase with thrombospondin motifs 1	.	.	.	.	pfam05986	ADAM_spacer1	ADAM-TS Spacer 1. This family represents the Spacer-1 region from the ADAM-TS family of metalloproteinases.	GO:0060347|heart trabecula formation;GO:0007229|integrin-mediated signaling pathway;GO:0001822|kidney development;GO:0008285|negative regulation of cell proliferation;GO:0001542|ovulation from ovarian follicle;	GO:0005604|basement membrane;GO:0031410|cytoplasmic vesicle;	GO:0008201|heparin binding;GO:0004222|metalloendopeptidase activity;GO:0008237|metallopeptidase activity;GO:0008270|zinc ion binding;	K08617	ADAMTS1; a disintegrin and metalloproteinase with thrombospondin motifs 1 [EC:3.4.24.-]
ENSG00000005249	4.011123289	4.346319559	5.66544318	4.842661167	4.816028436	2.785914153	1.995660401	2.932813513	1.52384388	2.084231204	PRKAR2B	protein_coding	chr7:107044649-107161811:+	gi|47132585|ref|NP_002727.2|	2147	0	cAMP-dependent protein kinase type II-beta regulatory subunit [Homo sapiens]	gi|49904153|gb|BC075800.1|	3691	0	Homo sapiens protein kinase, cAMP-dependent, regulatory, type II, beta, mRNA (cDNA clone MGC:87711 IMAGE:30331962), complete cds	P31323	815	0	cAMP-dependent protein kinase type II-beta regulatory subunit	YIL033c	210	5.00E-58	COG0664	pfam00027	cNMP_binding	Cyclic nucleotide-binding domain.	GO:0034199|activation of protein kinase A activity;GO:0007596|blood coagulation;GO:0071377|cellular response to glucagon stimulus;GO:0006631|fatty acid metabolic process;GO:0000086|G2/M transition of mitotic cell cycle;GO:0035556|intracellular signal transduction;GO:0007612|learning;GO:2000480|negative regulation of cAMP-dependent protein kinase activity;GO:0010389|regulation of G2/M transition o…	GO:0005952|cAMP-dependent protein kinase complex;GO:0005813|centrosome;GO:0097546|ciliary base;GO:0005737|cytoplasm;GO:0005829|cytosol;GO:0043198|dendritic shaft;GO:0043197|dendritic spine;GO:0070062|extracellular exosome;GO:0045121|membrane raft;GO:0005743|mitochondrial inner membrane;GO:0043025|neuronal cell body;GO:0048471|perinuclear region of cytoplasm;GO:0005886|plasma membrane;	GO:0030552|cAMP binding;GO:0004862|cAMP-dependent protein kinase inhibitor activity;GO:0008603|cAMP-dependent protein kinase regulator activity;GO:0019904|protein domain specific binding;GO:0034236|protein kinase A catalytic subunit binding;GO:0031625|ubiquitin protein ligase binding;	K04739	PRKAR; cAMP-dependent protein kinase regulator
ENSG00000077092	2.893793235	0.600181783	3.110374173	4.140605965	2.972935694	1.841997039	-0.303751441	0.916745238	1.296351593	0.943147824	RARB	protein_coding	chr3:25174332-25597932:+	gi|14916494|ref|NP_000956.2|	2161	0	retinoic acid receptor beta isoform 1 [Homo sapiens]	gi|590122014|ref|NM_000965.4|	3084	0	Homo sapiens retinoic acid receptor beta (RARB), transcript variant 1, mRNA	P10826	735	0	Retinoic acid receptor beta	.	.	.	.	pfam00105	zf-C4	Zinc finger, C4 type (two domains). In nearly all cases, this is the DNA binding domain of a nuclear hormone receptor. The alignment contains two Zinc finger domains that are too dissimilar to be aligned with each other.	GO:0048566|embryonic digestive tract development;GO:0048048|embryonic eye morphogenesis;GO:0035116|embryonic hindlimb morphogenesis;GO:0002068|glandular epithelial cell development;GO:0003417|growth plate cartilage development;GO:0035264|multicellular organism growth;GO:0043066|negative regulation of apoptotic process;GO:0008285|negative regulation of cell proliferation;GO:0032331|negative regula…	GO:0005737|cytoplasm;GO:0005654|nucleoplasm;GO:0005634|nucleus;	GO:0003677|DNA binding;GO:0008144|drug binding;GO:0044877|macromolecular complex binding;GO:0003708|retinoic acid receptor activity;GO:0046965|retinoid X receptor binding;GO:0000977|RNA polymerase II regulatory region sequence-specific DNA binding;GO:0000981|RNA polymerase II transcription factor activity, sequence-specific DNA binding;GO:0003707|steroid hormone receptor activity;GO:0008270|zinc …	K08528	NR1B2, RARB; retinoic acid receptor beta
ENSG00000167705	1.637929407	1.638470709	1.996263418	2.068543002	1.816780042	0.959943345	0.831985803	-0.213548263	-0.264667056	0.435157594	RILP	protein_coding	chr17:1646145-1650077:-	gi|93204881|ref|NP_113618.2|	1631	0	rab-interacting lysosomal protein [Homo sapiens]	gi|93204880|ref|NM_031430.2|	1771	0	Homo sapiens Rab interacting lysosomal protein (RILP), mRNA	Q96NA2	632	0	Rab-interacting lysosomal protein	.	.	.	.	pfam11461	RILP	Rab interacting lysosomal protein. RILP contains a domain which contains two coiled-coil regions and is found mainly in the cytosol. RILP is recruited onto late endosomal and lysosomal membranes by Rab7 and acts as a downstream effector of Rab7. This recruitment process is important for phagosome maturation and fusion with late endosomes and lysosomes.	GO:0019886|antigen processing and presentation of exogenous peptide antigen via MHC class II;GO:0060271|cilium morphogenesis;GO:0045022|early endosome to late endosome transport;GO:0008333|endosome to lysosome transport;GO:0032509|endosome transport via multivesicular body sorting pathway;GO:0070676|intralumenal vesicle formation;GO:0042177|negative regulation of protein catabolic process;GO:0045…	GO:0036064|ciliary basal body;GO:0005829|cytosol;GO:0005770|late endosome;GO:0031902|late endosome membrane;GO:0005765|lysosomal membrane;GO:0005764|lysosome;GO:0030670|phagocytic vesicle membrane;GO:0032991|macromolecular complex;	GO:0051959|dynein light intermediate chain binding;GO:0046983|protein dimerization activity;GO:0017137|Rab GTPase binding;GO:0031267|small GTPase binding;	K13883	RILP; Rab-interacting lysosomal protein
ENSG00000174804	3.180047959	3.137564766	3.056753152	3.73915387	2.595340327	1.462376354	1.490827607	0.17818704	0.967869186	0.397398441	FZD4	protein_coding	chr11:86945679-86955391:-	gi|725585274|ref|XP_010343963.1|	2705	0	PREDICTED: frizzled-4 [Saimiri boliviensis boliviensis]	gi|333609263|ref|NM_012193.3|	7380	0	Homo sapiens frizzled class receptor 4 (FZD4), mRNA	Q9ULV1	1045	0	Frizzled-4	.	.	.	.	pfam01534	Frizzled	Frizzled/Smoothened family membrane region. This family contains the membrane spanning region of frizzled and smoothened receptors. This membrane region is predicted to contain seven transmembrane alpha helices. Proteins related to Drosophila frizzled are receptors for Wnt (mediating the beta-catenin signalling pathway), but also the planar cell polarity (PCP) pathway and the Wnt/calcium pathway.…	GO:0060070|canonical Wnt signaling pathway;GO:1990830|cellular response to leukemia inhibitory factor;GO:0071300|cellular response to retinoic acid;GO:0061301|cerebellum vasculature morphogenesis;GO:0035426|extracellular matrix-cell signaling;GO:0031987|locomotion involved in locomotory behavior;GO:0061024|membrane organization;GO:0010812|negative regulation of cell-substrate adhesion;GO:0030182|…	GO:0009986|cell surface;GO:0005911|cell-cell junction;GO:0030669|clathrin-coated endocytic vesicle membrane;GO:0030665|clathrin-coated vesicle membrane;GO:0030425|dendrite;GO:0016021|integral component of membrane;GO:0005887|integral component of plasma membrane;GO:0005886|plasma membrane;	GO:0001540|beta-amyloid binding;GO:0019955|cytokine binding;GO:0004930|G-protein coupled receptor activity;GO:0030165|PDZ domain binding;GO:0046982|protein heterodimerization activity;GO:0042803|protein homodimerization activity;GO:0038023|signaling receptor activity;GO:0031625|ubiquitin protein ligase binding;GO:0042813|Wnt-activated receptor activity;GO:0017147|Wnt-protein binding;	K02354	FZD4, fz4; frizzled 4
ENSG00000123500	-5.074839622	-2.64349764	-1.689770666	-3.461938455	-3.300185684	0.893883621	1.428025537	2.676716431	1.80632588	1.652727448	COL10A1	protein_coding	chr6:116118923-116158747:-	gi|20149887|pdb|1GR3|A	849	8.00E-103	Chain A, Structure Of The Human Collagen X Nc1 Trimer	gi|767941878|ref|XM_006715333.2|	3108	0	PREDICTED: Homo sapiens collagen, type X, alpha 1 (COL10A1), transcript variant X1, mRNA	Q03692	339	3.00E-100	Collagen alpha-1(X) chain	.	.	.	.	pfam00386	C1q	C1q domain. C1q is a subunit of the C1 enzyme complex that activates the serum complement system.	GO:0030198|extracellular matrix organization;GO:0001501|skeletal system development;	GO:0005938|cell cortex;GO:0005581|collagen trimer;GO:0005788|endoplasmic reticulum lumen;GO:0005576|extracellular region;	GO:0046872|metal ion binding;	K19479	COL10A; collagen, type X, alpha
ENSG00000128394	0.93690189	0.574386466	1.391083242	1.316026486	1.148647545	-0.500863167	-0.398061423	-0.024417184	-0.056235601	-0.373621998	APOBEC3F	protein_coding	chr22:39040604-39053910:+	gi|24416443|gb|AAH38808.1|	2026	0	Apolipoprotein B mRNA editing enzyme, catalytic polypeptide-like 3F [Homo sapiens]	gi|110225344|ref|NM_145298.5|	2630	0	Homo sapiens apolipoprotein B mRNA editing enzyme catalytic subunit 3F (APOBEC3F), transcript variant 1, mRNA	Q8IUX4	786	0	DNA dC->dU-editing enzyme APOBEC-3F	.	.	.	.	pfam08210	APOBEC_N	APOBEC-like N-terminal domain. A mechanism of generating protein diversity is mRNA editing. Members of this family are C-to-U editing enzymes. The N-terminal domain of APOBEC-1 like proteins is the catalytic domain, while the C-terminal domain is a pseudocatalyitc domain. More specifically, the catalytic domain is a zinc dependent deaminases domain and is essential for cytidine deamination.APOBEC…	GO:0016553|base conversion or substitution editing;GO:0051607|defense response to virus;GO:0070383|DNA cytosine deamination;GO:0080111|DNA demethylation;GO:0045087|innate immune response;GO:0045869|negative regulation of single stranded viral RNA replication via double stranded DNA intermediate;GO:0010529|negative regulation of transposition;GO:0045071|negative regulation of viral genome replicat…	GO:0030895|apolipoprotein B mRNA editing enzyme complex;GO:0005737|cytoplasm;GO:0000932|cytoplasmic mRNA processing body;	GO:0004126|cytidine deaminase activity;GO:0042802|identical protein binding;GO:0003723|RNA binding;GO:0008270|zinc ion binding;	K18750	APOBEC3; C->U-editing enzyme APOBEC3 [EC:3.5.4.-]
ENSG00000136379	2.297384257	1.088462344	2.478596759	2.873435497	2.407292696	1.56682311	0.455557865	0.737008702	0.288799823	0.970724702	ABHD17C	protein_coding	chr15:80679684-80755621:+	gi|149057440|gb|EDM08763.1|	711	1.00E-85	similar to RIKEN cDNA 2210412D01, isoform CRA_a [Rattus norvegicus]	gi|21751431|dbj|AK092758.1|	2418	0	Homo sapiens cDNA FLJ35439 fis, clone SMINT2002899	Q6PCB6	276	2.00E-83	Alpha/beta hydrolase domain-containing protein 17C	all8511	92	2.00E-19	COG1073	pfam12695	Abhydrolase_5	Alpha/beta hydrolase family. This family contains a diverse range of alpha/beta hydrolase enzymes.	GO:1902817|negative regulation of protein localization to microtubule;GO:0002084|protein depalmitoylation;GO:0018345|protein palmitoylation;	GO:0030054|cell junction;GO:0043197|dendritic spine;GO:0014069|postsynaptic density;GO:0045211|postsynaptic membrane;GO:0055038|recycling endosome membrane;	GO:0008474|palmitoyl-(protein) hydrolase activity;	.	.
ENSG00000197635	4.301798977	4.026297944	6.120011367	4.894442209	4.071284946	2.175976177	1.072668391	3.338453764	2.784602985	2.691428112	DPP4	protein_coding	chr2:161992241-162074542:-	gi|18765694|ref|NP_001926.2|	4022	0	dipeptidyl peptidase 4 [Homo sapiens]	gi|47078262|ref|NM_001935.3|	3900	0	Homo sapiens dipeptidyl peptidase 4 (DPP4), mRNA	P27487	1553	0	Dipeptidyl peptidase 4	SPACUNK4.08	335	1.00E-97	COG1506	pfam00930	DPPIV_N	Dipeptidyl peptidase IV (DPP IV) N-terminal region. This family is an alignment of the region to the N-terminal side of the active site. The Prosite motif does not correspond to this Pfam entry.	GO:0001662|behavioral fear response;GO:0007155|cell adhesion;GO:0043542|endothelial cell migration;GO:0035641|locomotory exploration behavior;GO:0010716|negative regulation of extracellular matrix disassembly;GO:0008284|positive regulation of cell proliferation;GO:0006508|proteolysis;GO:0036343|psychomotor behavior;GO:0033632|regulation of cell-cell adhesion mediated by integrin;GO:0050796|regula…	GO:0016324|apical plasma membrane;GO:0009986|cell surface;GO:0030139|endocytic vesicle;GO:0070062|extracellular exosome;GO:0005576|extracellular region;GO:0005925|focal adhesion;GO:0016021|integral component of membrane;GO:0046581|intercellular canaliculus;GO:0071438|invadopodium membrane;GO:0030027|lamellipodium;GO:0031258|lamellipodium membrane;GO:0005765|lysosomal membrane;GO:0016020|membrane;…	GO:0008239|dipeptidyl-peptidase activity;GO:0042802|identical protein binding;GO:0002020|protease binding;GO:0042803|protein homodimerization activity;GO:0004252|serine-type endopeptidase activity;GO:0008236|serine-type peptidase activity;GO:0005102|receptor binding;GO:0001618|virus receptor activity;	K01278	DPP4; dipeptidyl-peptidase 4 [EC:3.4.14.5]
ENSG00000197142	1.091644108	-0.104570177	1.755532411	0.990764184	0.025940084	-0.49763983	-4.304777885	-3.097203289	-3.950933178	-3.21771626	ACSL5	protein_coding	chr10:112374018-112428380:+	gi|42794756|ref|NP_057318.2|	3714	0	long-chain-fatty-acid--CoA ligase 5 isoform a [Homo sapiens]	gi|42794759|ref|NM_203380.1|	3380	0	Homo sapiens acyl-CoA synthetase long-chain family member 5 (ACSL5), transcript variant 3, mRNA	Q9ULC5	1415	0	Long-chain-fatty-acid--CoA ligase 5	YER015w	314	2.00E-91	COG1022	pfam00501	AMP-binding	AMP-binding enzyme.	GO:0001676|long-chain fatty acid metabolic process;GO:0035338|long-chain fatty-acyl-CoA biosynthetic process;GO:2001236|regulation of extrinsic apoptotic signaling pathway;	GO:0005783|endoplasmic reticulum;GO:0005789|endoplasmic reticulum membrane;GO:0016021|integral component of membrane;GO:0016020|membrane;GO:0005741|mitochondrial outer membrane;GO:0005739|mitochondrion;GO:0005730|nucleolus;GO:0005634|nucleus;	GO:0005524|ATP binding;GO:0004467|long-chain fatty acid-CoA ligase activity;	K01897	ACSL, fadD; long-chain acyl-CoA synthetase [EC:6.2.1.3]
ENSG00000183688	5.33637279	5.447072078	4.049765835	5.103333163	5.073931931	6.197115394	6.539132917	4.209441205	6.868593601	6.713752763	RFLNB	protein_coding	chr17:439978-445939:-	gi|33186901|ref|NP_874364.1|	759	3.00E-89	filamin-interacting protein FAM101B [Homo sapiens]	gi|116256467|ref|NM_182705.2|	3621	0	Homo sapiens family with sequence similarity 101 member B (FAM101B), mRNA	Q8N5W9	296	8.00E-91	Refilin-B	.	.	.	.	pfam15068	FAM101	FAM101 family. This protein family includes the actin regulators, Refilin A and B, however the exact function of this protein family remains unknown. Refilin is thought to stabilize peri-nuclear actin filament bundles, important in fibroblasts. Refilin is important as changes in localisation and shape in the nucleus plays a role in cellular and developmental processes.	GO:0061572|actin filament bundle organization;GO:0001837|epithelial to mesenchymal transition;GO:1900158|negative regulation of bone mineralization involved in bone maturation;GO:0061182|negative regulation of chondrocyte development;GO:0048705|skeletal system morphogenesis;	GO:0032432|actin filament bundle;GO:0005737|cytoplasm;	GO:0031005|filamin binding;	.	.
ENSG00000173320	-0.802199627	-0.789169627	2.315028686	-0.407077883	0.671625302	-2.141567272	-1.702384189	-1.085733924	-3.369264031	-2.081449054	STOX2	protein_coding	chr4:183797692-184023526:+	gi|55742730|ref|NP_064610.1|	4341	0	storkhead-box protein 2 [Homo sapiens]	gi|931717611|ref|NM_020225.2|	10458	0	Homo sapiens storkhead box 2 (STOX2), transcript variant 1, mRNA	Q9P2F5	1676	0	Storkhead-box protein 2	.	.	.	.	pfam10264	Stork_head	Winged helix Storkhead-box1 domain. This is the conserved N-terminal winged helix domain of Storkhead-box1 protein which is likely to be a DNA binding domain. In humans the full-length protein controls polyploidization of extravillus trophoblast and is implicated in pre-eclampsia.	GO:0009792|embryo development ending in birth or egg hatching;GO:0001893|maternal placenta development;	.	.	.	.
ENSG00000273340	-0.772828936	-1.796694881	0.593410653	0.580167849	-0.579719558	-1.59909747	-2.11276605	-3.394531737	-2.080242092	-4.343812846	MICE	transcribed_unprocessed_pseudogene	chr6:29741731-29748969:-	gi|119623633|gb|EAX03228.1|	764	1.00E-97	hypothetical protein FLJ35429 [Homo sapiens]	gi|164697177|dbj|AK314228.1|	622	0	Homo sapiens cDNA, FLJ94967, Homo sapiens MHC class I polypeptide-related sequence B (MICB),mRNA	Q29980	234	4.00E-71	MHC class I polypeptide-related sequence B	.	.	.	.	pfam00129	MHC_I	Class I Histocompatibility antigen, domains alpha 1 and 2.	GO:0019835|cytolysis;GO:0046629|gamma-delta T cell activation;GO:0002429|immune response-activating cell surface receptor signaling pathway;GO:0042267|natural killer cell mediated cytotoxicity;GO:0050689|negative regulation of defense response to virus by host;GO:0050776|regulation of immune response;GO:0009408|response to heat;GO:0006979|response to oxidative stress;GO:0032526|response to retino…	GO:0009986|cell surface;GO:0016021|integral component of membrane;GO:0005886|plasma membrane;	GO:0046703|natural killer cell lectin-like receptor binding;	K07985	MIC; MHC class I-related protein
ENSG00000211455	2.256157455	1.541124978	2.878725659	1.757967683	2.082000869	3.368984766	3.12365799	3.537098692	4.366469045	4.170044825	STK38L	protein_coding	chr12:27243968-27325959:+	gi|675791080|ref|XP_008952541.1|	2462	0	PREDICTED: serine/threonine-protein kinase 38-like [Pan paniscus]	gi|209571510|ref|NM_015000.3|	5068	0	Homo sapiens serine/threonine kinase 38 like (STK38L), mRNA	Q9Y2H1	949	0	Serine/threonine-protein kinase 38-like	.	.	.	.	pfam00069	Pkinase	Protein kinase domain.	GO:0035556|intracellular signal transduction;GO:0018105|peptidyl-serine phosphorylation;GO:0006468|protein phosphorylation;GO:0051128|regulation of cellular component organization;	GO:0015629|actin cytoskeleton;GO:0005737|cytoplasm;GO:0005829|cytosol;GO:0016020|membrane;	GO:0003779|actin binding;GO:0005524|ATP binding;GO:0000287|magnesium ion binding;GO:0004674|protein serine/threonine kinase activity;	K08790	STK38, NDR; serine/threonine kinase 38 [EC:2.7.11.1]
ENSG00000018236	0	-6.067413211	-6.046277445	-4.211750644	-1.467143384	-1.675126014	-3.428286683	-1.257776685	1.046985632	2.446159155	CNTN1	protein_coding	chr12:40692442-41072418:+	gi|795135577|ref|XP_011791492.1|	5350	0	PREDICTED: contactin-1 isoform X1 [Colobus angolensis palliatus]	gi|366039946|ref|NM_001843.3|	5551	0	Homo sapiens contactin 1 (CNTN1), transcript variant 1, mRNA	Q12860	2019	0	Contactin-1	.	.	.	.	pfam00041	fn3	Fibronectin type III domain.	GO:0007155|cell adhesion;GO:0021549|cerebellum development;GO:0031175|neuron projection development;GO:0007219|Notch signaling pathway;GO:0010628|positive regulation of gene expression;GO:0010976|positive regulation of neuron projection development;GO:0050731|positive regulation of peptidyl-tyrosine phosphorylation;GO:0010765|positive regulation of sodium ion transport;	GO:0031225|anchored component of membrane;GO:0070062|extracellular exosome;GO:0016020|membrane;GO:0045121|membrane raft;GO:0043209|myelin sheath;GO:0005886|plasma membrane;	GO:0030246|carbohydrate binding;	K06759	CNTN1; contactin 1
ENSG00000169126	-0.425071793	0.515949235	0.402075354	0.582965905	0.240749856	-0.723238353	-0.779138425	-2.047643165	-0.892431188	-0.867427603	ARMC4	protein_coding	chr10:27812164-27999048:-	gi|31657114|ref|NP_060546.2|	5223	0	armadillo repeat-containing protein 4 isoform 1 [Homo sapiens]	gi|918410289|ref|NM_018076.4|	3572	0	Homo sapiens armadillo repeat containing 4 (ARMC4), transcript variant 3, mRNA	Q5T2S8	2017	0	Armadillo repeat-containing protein 4	.	.	.	.	pfam13646	HEAT_2	HEAT repeats. This family includes multiple HEAT repeats.	GO:0003341|cilium movement;GO:0007368|determination of left/right symmetry;GO:0007507|heart development;GO:0036158|outer dynein arm assembly;GO:0003356|regulation of cilium beat frequency;GO:0021591|ventricular system development;	GO:0005930|axoneme;GO:0097546|ciliary base;GO:0005737|cytoplasm;GO:0005634|nucleus;	.	.	.
ENSG00000185338	1.802020795	1.250290008	1.958953655	2.038817375	0.501975233	0.003250058	-1.162503187	-1.708048651	-0.336556981	-0.810965675	SOCS1	protein_coding	chr16:11254405-11256200:-	gi|817277098|ref|XP_012308659.1|	876	5.00E-111	PREDICTED: suppressor of cytokine signaling 1 [Aotus nancymaae]	gi|34534614|dbj|AK127621.1|	1784	0	Homo sapiens cDNA FLJ45719 fis, clone FELNG2001953, highly similar to Suppressor of cytokine signaling 1	O15524	341	2.00E-112	Suppressor of cytokine signaling 1	.	.	.	.	pfam00017	SH2	SH2 domain.	GO:0019221|cytokine-mediated signaling pathway;GO:0038111|interleukin-7-mediated signaling pathway;GO:0035556|intracellular signal transduction;GO:0043377|negative regulation of CD8-positive, alpha-beta T cell differentiation;GO:0046627|negative regulation of insulin receptor signaling pathway;GO:0046426|negative regulation of JAK-STAT cascade;GO:0042532|negative regulation of tyrosine phosphoryl…	GO:0005737|cytoplasm;GO:0036464|cytoplasmic ribonucleoprotein granule;GO:0031410|cytoplasmic vesicle;GO:0005829|cytosol;GO:0005654|nucleoplasm;	GO:0005159|insulin-like growth factor receptor binding;GO:0019210|kinase inhibitor activity;GO:0019901|protein kinase binding;GO:0004860|protein kinase inhibitor activity;	K04694	SOCS1, JAB; suppressor of cytokine signaling 1
ENSG00000120693	2.475156598	2.739840333	3.335565286	2.209179551	2.659496802	1.125997621	1.816760649	1.269170978	-0.423567411	0.391376055	SMAD9	protein_coding	chr13:36844831-36920765:-	gi|187828357|ref|NP_001120689.1|	2301	0	mothers against decapentaplegic homolog 9 isoform a [Homo sapiens]	gi|284507301|ref|NM_001127217.2|	5592	0	Homo sapiens SMAD family member 9 (SMAD9), transcript variant a, mRNA	O15198	890	0	Mothers against decapentaplegic homolog 9	.	.	.	.	pfam03166	MH2	MH2 domain. This is the MH2 (MAD homology 2) domain found at the carboxy terminus of MAD related proteins such as Smads. This domain is separated from the MH1 domain by a non-conserved linker region. The MH2 domain mediates interaction with a wide variety of proteins and provides specificity and selectivity to Smad function and also is critical for mediating interactions in Smad oligomers. Unlike…	GO:0030509|BMP signaling pathway;GO:0060348|bone development;GO:0051216|cartilage development;GO:0071773|cellular response to BMP stimulus;GO:0071407|cellular response to organic cyclic compound;GO:0030902|hindbrain development;GO:0030901|midbrain development;GO:1901522|positive regulation of transcription from RNA polymerase II promoter involved in cellular response to chemical stimulus;GO:00064…	GO:0005737|cytoplasm;GO:0005829|cytosol;GO:0005622|intracellular;GO:0005654|nucleoplasm;GO:0005634|nucleus;GO:0071141|SMAD protein complex;GO:0005667|transcription factor complex;	GO:0003677|DNA binding;GO:0046872|metal ion binding;GO:0000981|RNA polymerase II transcription factor activity, sequence-specific DNA binding;GO:0030618|transforming growth factor beta receptor, pathway-specific cytoplasmic mediator activity;	K16791	SMAD9, SMAD8; mothers against decapentaplegic homolog 9
ENSG00000165105	0	-6.88772142	-4.558298624	-5.25906991	-2.449818582	-4.925247859	-5.949125812	1.225921717	-0.28149736	-0.986564889	RASEF	protein_coding	chr9:82979585-83063177:-	gi|40255119|ref|NP_689786.2|	3667	0	ras and EF-hand domain-containing protein [Homo sapiens]	gi|426214080|ref|NM_152573.3|	5576	0	Homo sapiens RAS and EF-hand domain containing (RASEF), mRNA	Q8IZ41	1416	0	Ras and EF-hand domain-containing protein	.	.	.	.	pfam00071	Ras	Ras family. Includes sub-families Ras, Rab, Rac, Ral, Ran, Rap Ypt1 and more. Shares P-loop motif with GTP_EFTU, arf and myosin_head. See pfam00009 pfam00025, pfam00063. As regards Rab GTPases, these are important regulators of vesicle formation, motility and fusion. They share a fold in common with all Ras GTPases: this is a six-stranded beta-sheet surrounded by five alpha-helices.	GO:0051260|protein homooligomerization;	GO:0005829|cytosol;GO:0048471|perinuclear region of cytoplasm;	GO:0005509|calcium ion binding;GO:0019003|GDP binding;GO:0005525|GTP binding;GO:0003924|GTPase activity;GO:0042802|identical protein binding;	K17199	RASEF, RAB45; Ras and EF-hand domain-containing protein
ENSG00000253958	1.642257666	2.439147174	3.757627761	2.453066436	2.342721758	1.532009223	1.243063989	0.964169611	-0.179975125	0.855217702	CLDN23	protein_coding	chr8:8701938-8704106:+	gi|124107616|ref|NP_919260.2|	1206	1.00E-157	claudin-23 [Homo sapiens]	gi|21326260|gb|AC087269.5|	2169	0	Homo sapiens chromosome 8, clone RP11-211C9, complete sequence	Q96B33	469	4.00E-159	Claudin-23	.	.	.	.	pfam00822	PMP22_Claudin	PMP-22/EMP/MP20/Claudin family.	GO:0016338|calcium-independent cell-cell adhesion via plasma membrane cell-adhesion molecules;	GO:0005923|bicellular tight junction;GO:0016021|integral component of membrane;GO:0005886|plasma membrane;	GO:0042802|identical protein binding;GO:0005198|structural molecule activity;	K06087	CLDN; claudin
ENSG00000233559	0.586284557	-0.340452393	-1.52057754	-0.223726603	0.41618189	-0.718765406	-1.594992619	-3.875968317	-2.883753534	-2.020843135	LINC00513	lincRNA	chr7:130853720-130928649:+	gi|119611280|gb|EAW90874.1|	244	2.00E-21	hCG2024782 [Homo sapiens]	gi|551862760|tpe|HG500611.1|	1616	0	TPA: Homo sapiens long non-coding RNA OTTHUMT00000338093.1 (AC016831.7 gene), lincRNA	.	.	.	.	.	.	.	.	pfam13900	GVQW	Putative binding domain. This short domain is often found nested inside other longer domains. The function is not known, but the domain carries a highly conserved GVQW motif. The members are rich in proline and cysteine. This may be a binding domain.	.	.	.	.	.
ENSG00000232679	-1.730849686	-0.532848202	-1.318774519	0	-3.344077527	2.657247984	0.606523311	1.169323241	1.223990692	2.2496207	LINC01705	lincRNA	chr1:222041705-222064763:-	gi|119613687|gb|EAW93281.1|	273	4.00E-28	hCG2045591 [Homo sapiens]	gi|551899371|tpe|HG493240.1|	562	0	TPA: Homo sapiens long non-coding RNA OTTHUMT00000091113.1 (RP11-400N13.3 gene), lincRNA	.	.	.	.	.	.	.	.	pfam00757	Furin-like	Furin-like cysteine rich region.	.	.	.	.	.
ENSG00000116761	0.647106547	0.896731986	1.508869942	0.741513248	-0.090621292	2.124563782	1.779811334	2.73769198	1.812348271	0.72158838	CTH	protein_coding	chr1:70411218-70439851:+	gi|299473759|ref|NP_001177392.1|	1940	0	cystathionine gamma-lyase isoform 3 [Homo sapiens]	gi|299473758|ref|NM_001190463.1|	2044	0	Homo sapiens cystathionine gamma-lyase (CTH), transcript variant 3, mRNA	P32929	736	0	Cystathionine gamma-lyase	APE1226	343	6.00E-110	COG0626	pfam01053	Cys_Met_Meta_PP	Cys/Met metabolizm PLP-dependent enzyme. This family includes enzymes involved in cysteine and methionine metabolizm. The following are members: Cystathionine gamma-lyase, Cystathionine gamma-synthase, Cystathionine beta-lyase, Methionine gamma-lyase, OAH/OAS sulfhydrylase, O-succinylhomoserine sulfhydrylase All of these members participate is slightly different reactions. All these enzymes use P…	GO:0071266|'de novo' L-methionine biosynthetic process;GO:1990830|cellular response to leukemia inhibitory factor;GO:0019344|cysteine biosynthetic process;GO:0019343|cysteine biosynthetic process via cystathionine;GO:0006534|cysteine metabolic process;GO:0030968|endoplasmic reticulum unfolded protein response;GO:0070814|hydrogen sulfide biosynthetic process;GO:2001234|negative regulation of apopt…	GO:0005737|cytoplasm;GO:0005829|cytosol;GO:0070062|extracellular exosome;	GO:0005516|calmodulin binding;GO:0016846|carbon-sulfur lyase activity;GO:0004123|cystathionine gamma-lyase activity;GO:0003962|cystathionine gamma-synthase activity;GO:0047982|homocysteine desulfhydrase activity;GO:0042802|identical protein binding;GO:0080146|L-cysteine desulfhydrase activity;GO:0044540|L-cystine L-cysteine-lyase (deaminating);GO:0030170|pyridoxal phosphate binding;	K01758	CTH; cystathionine gamma-lyase [EC:4.4.1.1]
ENSG00000159216	2.870728199	2.898538488	1.77570271	1.758594981	2.367870627	3.494841369	3.363801646	3.102401797	3.223224348	3.051069909	RUNX1	protein_coding	chr21:34787801-36004667:-	gi|686763122|ref|XP_009232197.1|	2152	0	PREDICTED: runt-related transcription factor 1 isoform X3 [Pongo abelii]	gi|169790826|ref|NM_001001890.2|	7274	0	Homo sapiens runt related transcription factor 1 (RUNX1), transcript variant 2, mRNA	Q01196	813	0	Runt-related transcription factor 1	.	.	.	.	pfam00853	Runt	Runt domain.	GO:0002062|chondrocyte differentiation;GO:0071425|hematopoietic stem cell proliferation;GO:0030097|hemopoiesis;GO:0030099|myeloid cell differentiation;GO:0043371|negative regulation of CD4-positive, alpha-beta T cell differentiation;GO:0030853|negative regulation of granulocyte differentiation;GO:0000122|negative regulation of transcription from RNA polymerase II promoter;GO:0001503|ossification;…	GO:0016513|core-binding factor complex;GO:0005829|cytosol;GO:0043231|intracellular membrane-bounded organelle;GO:0005654|nucleoplasm;GO:0005634|nucleus;	GO:0005524|ATP binding;GO:0005509|calcium ion binding;GO:0001047|core promoter binding;GO:0003677|DNA binding;GO:0003700|transcription factor activity, sequence-specific DNA binding;GO:0046982|protein heterodimerization activity;GO:0042803|protein homodimerization activity;GO:0000977|RNA polymerase II regulatory region sequence-specific DNA binding;GO:0000981|RNA polymerase II transcription facto…	K08367	RUNX1, AML1; runt-related transcription factor 1
ENSG00000183346	0.628000718	0.198655865	0.917321185	1.253930087	-0.061707746	-1.450297259	-0.671535568	-1.0245207	-1.571684397	-3.973242165	CABCOCO1	protein_coding	chr10:61662961-61766766:+	gi|578819068|ref|XP_006717753.1|	1278	1.00E-170	PREDICTED: uncharacterized protein C10orf107 isoform X2 [Homo sapiens]	gi|426364846|ref|XM_004049456.1|	1569	0	PREDICTED: Gorilla gorilla gorilla chromosome 10 open reading frame, human C10orf107 (C10H10orf107), mRNA	Q8IVU9	423	6.00E-145	Ciliary-associated calcium-binding coiled-coil protein 1	.	.	.	.	pfam14769	CLAMP	Flagellar C1a complex subunit C1a-32. This family represents one small subunit, C1a-32, of the C1a projection (the seventh projection of flagellar). Numerous studies have indicated that each of the seven projections associated with the central pair of microtubules in flagellar plays a distinct role in regulating eukaryotic ciliary/flagellar motility. The C1a projection is a complex of proteins in…	.	GO:0005813|centrosome;GO:0005737|cytoplasm;GO:0036126|sperm flagellum;	GO:0005509|calcium ion binding;	.	.
ENSG00000235098	-2.090325159	-2.114435536	-1.852253874	-2.059119601	-2.119564731	-2.79086916	-3.625869462	0	-4.007828471	-3.951881807	ANKRD65	protein_coding	chr1:1418420-1421769:-	gi|223634006|ref|NP_001138682.1|	649	1.00E-73	ankyrin repeat domain-containing protein 65 isoform 1 [Homo sapiens]	gi|343780882|ref|NM_001145210.2|	2190	0	Homo sapiens ankyrin repeat domain 65 (ANKRD65), transcript variant 1, mRNA	.	.	.	.	all2748	58.2	5.00E-08	COG0666	pfam12796	Ank_2	Ankyrin repeats (3 copies).	.	.	.	.	.
ENSG00000171227	-1.436974877	0.719173606	1.339458081	1.98161985	-1.051281189	-2.807135121	-1.961542828	-1.57448321	-1.581211908	-3.009872853	TMEM37	protein_coding	chr2:119429901-119438520:+	gi|116325983|ref|NP_899063.2|	803	7.00E-101	voltage-dependent calcium channel gamma-like subunit [Homo sapiens]	gi|116325982|ref|NM_183240.2|	1687	0	Homo sapiens transmembrane protein 37 (TMEM37), mRNA	Q8WXS4	313	2.00E-102	Voltage-dependent calcium channel gamma-like subunit	.	.	.	.	pfam15108	TMEM37	Voltage-dependent calcium channel gamma-like subunit protein family. This family of transmembrane proteins, TMEM37, has a role in stabilizing the calcium channel in an inactivated (closed) state. It is a subunit of the L-type calcium channels. This family of proteins are found in eukaryotes. Proteins in this family are approximately 210 amino acids in length.	GO:0034765|regulation of ion transmembrane transport;	GO:0016021|integral component of membrane;	GO:0005262|calcium channel activity;GO:0005244|voltage-gated ion channel activity;	.	.
ENSG00000089060	1.855212445	1.303178742	1.825528342	2.407955583	2.001043162	1.083756825	0.382773889	0.692323509	0.714302748	0.093733866	SLC8B1	protein_coding	chr12:113298759-113359493:-	gi|39995086|ref|NP_079235.2|	2629	0	sodium/potassium/calcium exchanger 6, mitochondrial precursor [Homo sapiens]	gi|767975347|ref|XM_011538749.1|	3246	0	PREDICTED: Homo sapiens solute carrier family 8 (sodium/lithium/calcium exchanger), member B1 (SLC8B1), transcript variant X1, mRNA	Q6J4K2	1017	0	Mitochondrial sodium/calcium exchanger protein	SPAC3A12.06c	102	4.00E-21	COG0530	pfam01699	Na_Ca_ex	Sodium/calcium exchanger protein. This is a family of sodium/calcium exchanger integral membrane proteins. This family covers the integral membrane regions of the proteins. Sodium/calcium exchangers regulate intracellular Ca2+ concentrations in many cells; cardiac myocytes, epithelial cells, neurons retinal rod photoreceptors and smooth muscle cells. Ca2+ is moved into or out of the cytosol depen…	GO:0042593|glucose homeostasis;GO:0006811|ion transport;GO:0051560|mitochondrial calcium ion homeostasis;GO:0006851|mitochondrial calcium ion transport;GO:0086036|regulation of cardiac muscle cell membrane potential;GO:0051480|cytosolic calcium ion homeostasis;GO:0050796|regulation of insulin secretion;GO:1901623|regulation of lymphocyte chemotaxis;GO:2001256|regulation of store-operated calcium …	GO:0032592|integral component of mitochondrial membrane;GO:0030061|mitochondrial crista;GO:0005743|mitochondrial inner membrane;GO:0005886|plasma membrane;GO:0042383|sarcolemma;	GO:0015368|calcium:cation antiporter activity;GO:0005432|calcium:sodium antiporter activity;GO:0086038|calcium:sodium antiporter activity involved in regulation of cardiac muscle cell membrane potential;GO:0042803|protein homodimerization activity;	K13754	SLC24A6, NCKX6; solute carrier family 24 (sodium/potassium/calcium exchanger), member 6
ENSG00000171223	4.7876993	4.310812722	5.792121361	4.850943407	4.636885739	5.7436946	5.575582449	6.676194404	7.304518011	6.89868551	JUNB	protein_coding	chr19:12791496-12793315:+	gi|14495707|gb|AAH09465.1|	1256	5.00E-166	Jun B proto-oncogene [Homo sapiens]	gi|21747453|gb|AC020934.9|	1820	0	Homo sapiens chromosome 19 clone CTD-2265O21, complete sequence	P17275	488	2.00E-167	Transcription factor jun-B	.	.	.	.	pfam03957	Jun	Jun-like transcription factor.	GO:0071277|cellular response to calcium ion;GO:0032870|cellular response to hormone stimulus;GO:0019221|cytokine-mediated signaling pathway;GO:0046697|decidualization;GO:0060136|embryonic process involved in female pregnancy;GO:0060716|labyrinthine layer blood vessel development;GO:0000122|negative regulation of transcription from RNA polymerase II promoter;GO:0001649|osteoblast differentiation;G…	GO:0000785|chromatin;GO:0000790|nuclear chromatin;GO:0005654|nucleoplasm;GO:0035976|AP1 complex;	GO:0003677|DNA binding;GO:0000978|RNA polymerase II core promoter proximal region sequence-specific DNA binding;GO:0000981|RNA polymerase II transcription factor activity, sequence-specific DNA binding;GO:0003713|transcription coactivator activity;GO:0003714|transcription corepressor activity;GO:0008134|transcription factor binding;GO:0001077|transcriptional activator activity, RNA polymerase II …	K09028	JUNB; transcription factor jun-B
ENSG00000264278	1.094176229	0.740766628	1.430805312	1.598128012	1.150651353	0.518110825	0.572140535	-0.47095011	-0.757744754	-0.421652454	ZNF236-DT	lincRNA	chr18:76794732-76822295:-	gi|119586989|gb|EAW66585.1|	309	2.00E-31	hCG2045206 [Homo sapiens]	gi|685844529|tpe|LN608682.1|	1295	0	TPA: Homo sapiens long non-coding RNA OTTHUMT00000445773.1 (RP11-162A12.2 gene), lincRNA	Q86U02	70.9	3.00E-13	Putative uncharacterized protein encoded by LINC00596	.	.	.	.	pfam13900	GVQW	Putative binding domain. This short domain is often found nested inside other longer domains. The function is not known, but the domain carries a highly conserved GVQW motif. The members are rich in proline and cysteine. This may be a binding domain.	.	GO:0016021|integral component of membrane;	.	.	.
ENSG00000205220	3.091787963	3.083042557	3.221755014	2.839216944	3.010069373	1.820567895	1.993768389	1.38396319	0.983907719	-0.168076235	PSMB10	protein_coding	chr16:67934502-67937087:-	gi|4506191|ref|NP_002792.1|	1372	0	proteasome subunit beta type-10 precursor [Homo sapiens]	gi|931597864|ref|XM_003812167.3|	1182	0	PREDICTED: Pan paniscus proteasome subunit beta 10 (PSMB10), mRNA	P40306	533	0	Proteasome subunit beta type-10	SPAC22D3.07	249	6.00E-79	COG0638	pfam00227	Proteasome	Proteasome subunit. The proteasome is a multisubunit structure that degrades proteins. Protein degradation is an essential component of regulation because proteins can become misfolded, damaged, or unnecessary. Proteasomes and their homologues vary greatly in complexity: from HslV (heat shock locus v), which is encoded by 1 gene in bacteria, to the eukaryotic 20S proteasome, which is encoded by m…	GO:0006959|humoral immune response;GO:0043687|post-translational protein modification;GO:0016579|protein deubiquitination;GO:0051603|proteolysis involved in cellular protein catabolic process;GO:0016032|viral process;	GO:0005829|cytosol;GO:0005654|nucleoplasm;GO:0000502|proteasome complex;GO:0005839|proteasome core complex;GO:0019774|proteasome core complex, beta-subunit complex;GO:1990111|spermatoproteasome complex;	GO:0004298|threonine-type endopeptidase activity;	K02733	PSMB10, MECL1; 20S proteasome subunit beta 10 [EC:3.4.25.1]
ENSG00000243797	-0.745945574	-1.141958648	-2.037944902	-1.174074876	-0.590797832	-2.253782501	-2.697001155	-4.240900513	-5.244880531	-2.386217184	AC004917.1	sense_overlapping	chr7:106372251-106770207:-	gi|954585553|gb|KRZ64617.1|	150	4.00E-10	hypothetical protein T10_10168 [Trichinella papuae]	gi|551862384|tpe|HG500478.1|	760	0	TPA: Homo sapiens long non-coding RNA OTTHUMT00000349234.1 (CTB-111H14.1 gene), sense_overlapping	.	.	.	.	.	.	.	.	pfam06638	Strabismus	Strabismus protein. This family consists of several strabismus (STB) or Van Gogh-like (VANGL) proteins 1 and 2. The exact function of this family is unknown. It is thought, however that STB1 gene and STB2 may be potent tumor suppressor gene candidates.	.	.	.	.	.
ENSG00000101333	3.753140926	3.119801213	2.227848949	2.643890796	3.167089012	4.835889566	4.442780156	2.539520279	4.494724251	5.048595098	PLCB4	protein_coding	chr20:9068763-9481242:+	gi|289547589|ref|NP_000924.3|	6279	0	1-phosphatidylinositol 4,5-bisphosphate phosphodiesterase beta-4 isoform a [Homo sapiens]	gi|768013844|ref|XM_011529252.1|	5407	0	PREDICTED: Homo sapiens phospholipase C, beta 4 (PLCB4), transcript variant X5, mRNA	Q15147	2337	0	1-phosphatidylinositol 4,5-bisphosphate phosphodiesterase beta-4	.	.	.	.	pfam00388	PI-PLC-X	Phosphatidylinositol-specific phospholipase C, X domain. This associates with pfam00387 to form a single structural unit.	GO:0007186|G-protein coupled receptor signaling pathway;GO:0043647|inositol phosphate metabolic process;GO:0035556|intracellular signal transduction;GO:0016042|lipid catabolic process;	GO:0005829|cytosol;GO:0030425|dendrite;GO:0005634|nucleus;GO:0014069|postsynaptic density;GO:0005790|smooth endoplasmic reticulum;	GO:0005509|calcium ion binding;GO:0004435|phosphatidylinositol phospholipase C activity;GO:0004629|phospholipase C activity;	K05858	PLCB; phosphatidylinositol phospholipase C, beta [EC:3.1.4.11]
ENSG00000153993	0.93932044	1.446501942	1.668137934	1.600399865	1.088153232	-0.337091473	-0.180621237	0.673656556	0.091226865	-1.038673371	SEMA3D	protein_coding	chr7:84995553-85186855:-	gi|41406086|ref|NP_689967.2|	4136	0	semaphorin-3D precursor [Homo sapiens]	gi|767947221|ref|XM_011515960.1|	6262	0	PREDICTED: Homo sapiens sema domain, immunoglobulin domain (Ig), short basic domain, secreted, (semaphorin) 3D (SEMA3D), transcript variant X1, mRNA	O95025	1597	0	Semaphorin-3D	.	.	.	.	pfam01403	Sema	Sema domain. The Sema domain occurs in semaphorins, which are a large family of secreted and transmembrane proteins, some of which function as repellent signals during axon guidance. Sema domains also occur in the hepatocyte growth factor receptor and human plexin A-3.	GO:0030154|cell differentiation;GO:0050919|negative chemotaxis;GO:0007399|nervous system development;	GO:0005615|extracellular space;	GO:0038191|neuropilin binding;	K06840	SEMA3; semaphorin 3
ENSG00000250038	0	0	0	0	0	-0.257343986	-4.604359669	-1.398299365	0.179679478	0.124688197	AC109588.1	lincRNA	chr4:28362279-28402864:-	gi|355560594|gb|EHH17280.1|	181	2.00E-13	hypothetical protein EGK_13646, partial [Macaca mulatta]	gi|685843851|tpe|LN608003.1|	880	0	TPA: Homo sapiens long non-coding RNA OTTHUMT00000365732.1 (RP11-180C1.1 gene), lincRNA	Q6B4Z3	58.2	4.00E-08	Histone demethylase UTY	.	.	.	.	pfam13900	GVQW	Putative binding domain. This short domain is often found nested inside other longer domains. The function is not known, but the domain carries a highly conserved GVQW motif. The members are rich in proline and cysteine. This may be a binding domain.	GO:0010468|regulation of gene expression;	GO:0005634|nucleus;	GO:0051213|dioxygenase activity;GO:0071558|histone demethylase activity (H3-K27 specific);GO:0046872|metal ion binding;	K11447	UTX, UTY; histone demethylase [EC:1.14.11.-]
ENSG00000135074	5.185777302	5.388437465	3.514014574	5.223367992	6.860574959	6.56600709	7.157016542	6.562002139	8.260076854	8.637130853	ADAM19	protein_coding	chr5:157395534-157575775:-	gi|12053591|emb|CAC20585.1|	4328	0	meltrin-beta/ADAM 19 homologue [Homo sapiens]	gi|495529273|ref|NM_033274.4|	6481	0	Homo sapiens ADAM metallopeptidase domain 19 (ADAM19), mRNA	Q9H013	1644	0	Disintegrin and metalloproteinase domain-containing protein 19	.	.	.	.	pfam01421	Reprolysin	Reprolysin (M12B) family zinc metalloprotease. The members of this family are enzymes that cleave peptides. These proteases require zinc for catalysis. Members of this family are also known as adamalysins. Most members of this family are snake venom endopeptidases, but there are also some mammalian proteins such as human ADAM8 and fertilin. Fertilin and closely related proteins appear to not have…	GO:0030198|extracellular matrix organization;GO:0007507|heart development;GO:0006509|membrane protein ectodomain proteolysis;	GO:0005794|Golgi apparatus;GO:0016021|integral component of membrane;GO:0005886|plasma membrane;	GO:0046872|metal ion binding;GO:0004222|metalloendopeptidase activity;GO:0017124|SH3 domain binding;	K08608	ADAM19; disintegrin and metalloproteinase domain-containing protein 19 [EC:3.4.24.-]
ENSG00000145536	-2.239175237	-5.715806543	-4.698380942	-3.666236716	-5.720910947	-1.747655164	-0.418823584	3.265530133	-0.071453648	-0.001350571	ADAMTS16	protein_coding	chr5:5140330-5320304:+	gi|110735441|ref|NP_620687.2|	6154	0	A disintegrin and metalloproteinase with thrombospondin motifs 16 preproprotein [Homo sapiens]	gi|110735440|ref|NM_139056.2|	4974	0	Homo sapiens ADAM metallopeptidase with thrombospondin type 1 motif 16 (ADAMTS16), mRNA	Q8TE57	2376	0	A disintegrin and metalloproteinase with thrombospondin motifs 16	.	.	.	.	pfam05986	ADAM_spacer1	ADAM-TS Spacer 1. This family represents the Spacer-1 region from the ADAM-TS family of metalloproteinases.	GO:0001658|branching involved in ureteric bud morphogenesis;GO:0048232|male gamete generation;GO:1902017|regulation of cilium assembly;GO:0003073|regulation of systemic arterial blood pressure;	GO:0005576|extracellular region;	GO:0046872|metal ion binding;GO:0004222|metalloendopeptidase activity;	K08630	ADAMTS16; a disintegrin and metalloproteinase with thrombospondin motifs 16 [EC:3.4.24.-]
ENSG00000053747	0.627912461	0.171943259	2.987264956	2.625476962	1.89738069	-1.290371534	-1.11151646	0.924673615	-0.11945107	-0.18522742	LAMA3	protein_coding	chr18:23689443-23956222:+	gi|732170489|ref|NP_937762.2|	17411	0	laminin subunit alpha-3 isoform 1 precursor [Homo sapiens]	gi|732170488|ref|NM_198129.2|	10661	0	Homo sapiens laminin subunit alpha 3 (LAMA3), transcript variant 1, mRNA	Q16787	6688	0	Laminin subunit alpha-3	.	.	.	.	pfam06008	Laminin_I	Laminin Domain I. coiled-coil structure. It has been suggested that the domains I and II from laminin A, B1 and B2 may come together to form a triple helical coiled-coil structure.	GO:0007155|cell adhesion;GO:0035987|endodermal cell differentiation;GO:0008544|epidermis development;GO:0030198|extracellular matrix organization;GO:0031581|hemidesmosome assembly;GO:0030155|regulation of cell adhesion;GO:0030334|regulation of cell migration;GO:0045995|regulation of embryonic development;	GO:0005604|basement membrane;GO:0005783|endoplasmic reticulum;GO:0070062|extracellular exosome;GO:0005576|extracellular region;GO:0005610|laminin-5 complex;	GO:0005102|receptor binding;GO:0005198|structural molecule activity;	K06240	LAMA3_5; laminin, alpha 3/5
ENSG00000105664	-4.776423333	-4.800477409	-2.460503555	-5.741424998	-2.486897722	-1.580875027	2.839324749	5.681952426	3.885691132	4.503546166	COMP	protein_coding	chr19:18782773-18791314:-	gi|40217843|ref|NP_000086.2|	3334	0	cartilage oligomeric matrix protein precursor [Homo sapiens]	gi|21707184|gb|BC033676.1|	2676	0	Homo sapiens cartilage oligomeric matrix protein, mRNA (cDNA clone IMAGE:5176430)	P49747	1288	0	Cartilage oligomeric matrix protein	.	.	.	.	pfam05735	TSP_C	Thrombospondin C-terminal region. This region is found at the C-terminus of thrombospondin and related proteins.	GO:0009887|organ morphogenesis;GO:0006915|apoptotic process;GO:0007155|cell adhesion;GO:0030198|extracellular matrix organization;GO:0003417|growth plate cartilage development;GO:0060173|limb development;GO:0043066|negative regulation of apoptotic process;GO:0001501|skeletal system development;	GO:0070062|extracellular exosome;GO:0031012|extracellular matrix;GO:0005576|extracellular region;GO:0005615|extracellular space;	GO:0005509|calcium ion binding;GO:0005518|collagen binding;GO:0005201|extracellular matrix structural constituent;GO:0043395|heparan sulfate proteoglycan binding;GO:0008201|heparin binding;GO:0002020|protease binding;	K04659	THBS2S; thrombospondin 2/3/4/5
ENSG00000197561	-2.601650904	-3.210274224	0.939025589	-1.34854829	-4.214061503	0	0	-4.222804774	0	0	ELANE	protein_coding	chr19:851014-856247:+	gi|4503549|ref|NP_001963.1|	1194	7.00E-162	neutrophil elastase preproprotein [Homo sapiens]	gi|768001227|ref|XM_011527776.1|	1023	0	PREDICTED: Homo sapiens elastase, neutrophil expressed (ELANE), transcript variant X2, mRNA	P08246	464	2.00E-163	Neutrophil elastase	VC1200	84.3	2.00E-17	COG5640	pfam00089	Trypsin	Trypsin.	GO:0002438|acute inflammatory response to antigenic stimulus;GO:0019730|antimicrobial humoral response;GO:0002812|biosynthetic process of antibacterial peptides active against Gram-negative bacteria;GO:0006874|cellular calcium ion homeostasis;GO:0042742|defense response to bacterium;GO:0022617|extracellular matrix disassembly;GO:0002523|leukocyte migration involved in inflammatory response;GO:004…	GO:0035578|azurophil granule lumen;GO:0009986|cell surface;GO:0005737|cytoplasm;GO:0070062|extracellular exosome;GO:0005576|extracellular region;GO:0005615|extracellular space;GO:0030141|secretory granule;GO:0035580|specific granule lumen;GO:0017053|transcriptional repressor complex;	GO:0019955|cytokine binding;GO:0004175|endopeptidase activity;GO:0008201|heparin binding;GO:0008233|peptidase activity;GO:0002020|protease binding;GO:0001106|RNA polymerase II transcription corepressor activity;GO:0004252|serine-type endopeptidase activity;	K01327	ELANE; leukocyte elastase [EC:3.4.21.37]
ENSG00000137491	-4.708216201	-4.218851049	-3.819712355	-4.484894565	-4.959142289	-5.974138574	-6.582732475	-6.543835261	0	0	SLCO2B1	protein_coding	chr11:75100563-75206549:+	gi|194382160|dbj|BAG58835.1|	491	6.00E-52	unnamed protein product [Homo sapiens]	gi|34534138|dbj|AK127289.1|	5860	0	Homo sapiens cDNA FLJ45356 fis, clone BRHIP3012868, highly similar to Homo sapiens solute carrier family 21 (organic anion transporter), member 9 (SLC21A9)	O94956	196	5.00E-50	Solute carrier organic anion transporter family member 2B1	.	.	.	.	pfam13900	GVQW	Putative binding domain. This short domain is often found nested inside other longer domains. The function is not known, but the domain carries a highly conserved GVQW motif. The members are rich in proline and cysteine. This may be a binding domain.	GO:0015721|bile acid and bile salt transport;GO:0043252|sodium-independent organic anion transport;	GO:0005887|integral component of plasma membrane;GO:0005886|plasma membrane;	GO:0015125|bile acid transmembrane transporter activity;GO:0008514|organic anion transmembrane transporter activity;GO:0015347|sodium-independent organic anion transmembrane transporter activity;	K14352	SLCO2B; solute carrier organic anion transporter family, member 2B
ENSG00000168062	0.684369222	-1.155807857	-1.488084122	-0.414706157	-1.436504663	-1.456098735	-1.924948024	-4.106133123	-3.69843888	-4.64067463	BATF2	protein_coding	chr11:64987943-64997045:-	gi|767967473|ref|XP_011543052.1|	888	4.00E-109	PREDICTED: basic leucine zipper transcriptional factor ATF-like 2 isoform X1 [Homo sapiens]	gi|20334300|dbj|AP000436.5|	2569	0	Homo sapiens genomic DNA, chromosome 11q clone:CMB9-34H12, complete sequences	Q8N1L9	346	2.00E-110	Basic leucine zipper transcriptional factor ATF-like 2	.	.	.	.	pfam01500	Keratin_B2	Keratin, high sulfur B2 protein. High sulfur proteins are cysteine-rich proteins synthesized during the differentiation of hair matrix cells, and form hair fibres in association with hair keratin intermediate filaments. This family has been divided up into four regions, with the second region containing 8 copies of a short repeat. This family is also known as B2 or KAP1.	GO:0042832|defense response to protozoan;GO:0043011|myeloid dendritic cell differentiation;GO:0006351|transcription, DNA-templated;	GO:0005634|nucleus;	GO:0003677|DNA binding;GO:0000981|RNA polymerase II transcription factor activity, sequence-specific DNA binding;	K09034	BATF; ATF-like basic leucine zipper transcriptional factor
ENSG00000141338	0.957659806	1.874532776	2.883113717	1.417808035	1.54651212	-1.227686279	-0.366970328	1.181428639	-0.248547044	-0.398302749	ABCA8	protein_coding	chr17:68867292-68955392:-	gi|572882683|ref|NP_001275915.1|	8007	0	ATP-binding cassette sub-family A member 8 isoform 3 [Homo sapiens]	gi|572882682|ref|NM_001288986.1|	5823	0	Homo sapiens ATP binding cassette subfamily A member 8 (ABCA8), transcript variant 3, mRNA	O94911	2951	0	ATP-binding cassette sub-family A member 8	SSO1144	145	8.00E-37	COG1131	pfam00005	ABC_tran	ABC transporter. ABC transporters for a large family of proteins responsible for translocation of a variety of compounds across biological membranes. ABC transporters are the largest family of proteins in many completely sequenced bacteria. ABC transporters are composed of two copies of this domain and two copies of a transmembrane domain pfam00664. These four domains may belong to a single polyp…	GO:0006869|lipid transport;GO:0055085|transmembrane transport;	GO:0016021|integral component of membrane;GO:0005743|mitochondrial inner membrane;GO:0005886|plasma membrane;	GO:0005524|ATP binding;GO:0042626|ATPase activity, coupled to transmembrane movement of substances;GO:0008559|xenobiotic-transporting ATPase activity;	K05650	ABCA8; ATP-binding cassette, subfamily A (ABC1), member 8
ENSG00000188906	-0.120057968	-0.677536937	2.33520932	1.115552751	0.565125906	-1.646193656	-1.408616125	-0.087683853	-1.360983801	-1.121783526	LRRK2	protein_coding	chr12:40196744-40369285:+	gi|294862450|sp|Q5S007.2|LRRK2_HUMAN	13120	0	RecName: Full=Leucine-rich repeat serine/threonine-protein kinase 2; AltName: Full=Dardarin	gi|171846277|ref|NM_198578.3|	9155	0	Homo sapiens leucine-rich repeat kinase 2 (LRRK2), mRNA	Q5S007	5050	0	Leucine-rich repeat serine/threonine-protein kinase 2	alr0124_2	111	1.00E-23	COG1100	pfam00069	Pkinase	Protein kinase domain.	GO:0000187|activation of MAPK activity;GO:0000186|activation of MAPKK activity;GO:0006914|autophagy;GO:0019722|calcium-mediated signaling;GO:0060070|canonical Wnt signaling pathway;GO:0034613|cellular protein localization;GO:1903351|cellular response to dopamine;GO:0071287|cellular response to manganese ion;GO:0034599|cellular response to oxidative stress;GO:0009267|cellular response to starvatio…	GO:0044753|amphisome;GO:0044754|autolysosome;GO:0030424|axon;GO:0030054|cell junction;GO:0005737|cytoplasm;GO:0032473|cytoplasmic side of mitochondrial outer membrane;GO:0031410|cytoplasmic vesicle;GO:0005829|cytosol;GO:0030425|dendrite;GO:0032839|dendrite cytoplasm;GO:0005783|endoplasmic reticulum;GO:0005768|endosome;GO:0070062|extracellular exosome;GO:0005615|extracellular space;GO:0005794|Golg…	GO:0003779|actin binding;GO:0005524|ATP binding;GO:0030276|clathrin binding;GO:0039706|co-receptor binding;GO:0005525|GTP binding;GO:0034211|GTP-dependent protein kinase activity;GO:0005096|GTPase activator activity;GO:0003924|GTPase activity;GO:0042802|identical protein binding;GO:0044325|ion channel binding;GO:0016301|kinase activity;GO:0004708|MAP kinase kinase activity;GO:0008017|microtubule …	K08844	LRRK2; leucine-rich repeat kinase 2 [EC:2.7.11.1]
ENSG00000111077	3.014359016	3.364238682	3.321691766	3.585439914	3.007340701	2.268654112	2.727084577	1.792059673	1.532450728	1.490876473	TNS2	protein_coding	chr12:53046969-53064372:+	gi|635065520|ref|XP_008001549.1|	6786	0	PREDICTED: tensin-like C1 domain-containing phosphatase isoform X1 [Chlorocebus sabaeus]	gi|152013045|gb|BC150259.1|	5007	0	Homo sapiens tensin like C1 domain containing phosphatase (tensin 2), mRNA (cDNA clone MGC:166823 IMAGE:9007193), complete cds	Q63HR2	2552	0	Tensin-2	SPBC609.02	68.9	3.00E-11	COG2453	pfam08416	PTB	Phosphotyrosine-binding domain. The phosphotyrosine-binding domain (PTB, also phosphotyrosine-interaction or PI domain) in the protein tensin tends to be found at the C-terminus. Tensin is a multi-domain protein that binds to actin filaments and functions as a focal-adhesion molecule (focal adhesions are regions of plasma membrane through which cells attach to the extracellular matrix). Human ten…	GO:0019725|cellular homeostasis;GO:0032963|collagen metabolic process;GO:0035556|intracellular signal transduction;GO:0001822|kidney development;GO:0035264|multicellular organism growth;GO:0048871|multicellular organismal homeostasis;GO:0008285|negative regulation of cell proliferation;GO:0014850|response to muscle activity;	GO:0005925|focal adhesion;GO:0005622|intracellular;GO:0005886|plasma membrane;	GO:0019900|kinase binding;GO:0046872|metal ion binding;GO:0004721|phosphoprotein phosphatase activity;	K18080	TNS; tensin
ENSG00000139364	-4.657540065	-4.235128065	-2.507930029	-4.501165397	-2.863417049	-2.776162917	-2.770648105	-0.642704033	-1.879426712	-1.682596813	TMEM132B	protein_coding	chr12:125186836-125662377:+	gi|89111953|ref|NP_443139.2|	5551	0	transmembrane protein 132B isoform a [Homo sapiens]	gi|555290092|ref|NM_052907.3|	10906	0	Homo sapiens transmembrane protein 132B (TMEM132B), transcript variant 1, mRNA	Q14DG7	2143	0	Transmembrane protein 132B	.	.	.	.	pfam13900	GVQW	Putative binding domain. This short domain is often found nested inside other longer domains. The function is not known, but the domain carries a highly conserved GVQW motif. The members are rich in proline and cysteine. This may be a binding domain.	.	GO:0016021|integral component of membrane;	.	K17599	TMEM132; transmembrane protein 132
ENSG00000087253	2.777442212	3.40988125	2.285345361	2.202811376	2.839402197	3.213327863	4.223155332	3.99404999	3.772821376	3.853478478	LPCAT2	protein_coding	chr16:55508998-55586670:+	gi|47086907|ref|NP_060309.2|	2653	0	lysophosphatidylcholine acyltransferase 2 [Homo sapiens]	gi|223029465|ref|NM_017839.4|	5388	0	Homo sapiens lysophosphatidylcholine acyltransferase 2 (LPCAT2), mRNA	Q7L5N7	1026	0	Lysophosphatidylcholine acyltransferase 2	YKL190w	66.2	6.00E-11	COG5126	pfam13900	GVQW	Putative binding domain. This short domain is often found nested inside other longer domains. The function is not known, but the domain carries a highly conserved GVQW motif. The members are rich in proline and cysteine. This may be a binding domain.	GO:0061024|membrane organization;GO:0036151|phosphatidylcholine acyl-chain remodeling;GO:0006663|platelet activating factor biosynthetic process;	GO:0005783|endoplasmic reticulum;GO:0005789|endoplasmic reticulum membrane;GO:0000139|Golgi membrane;GO:0005795|Golgi stack;GO:0016021|integral component of membrane;GO:0005811|lipid particle;	GO:0003841|1-acylglycerol-3-phosphate O-acyltransferase activity;GO:0047184|1-acylglycerophosphocholine O-acyltransferase activity;GO:0047192|1-alkylglycerophosphocholine O-acetyltransferase activity;GO:0047144|2-acylglycerol-3-phosphate O-acyltransferase activity;GO:0005509|calcium ion binding;	K13510	LPCAT1_2; lysophosphatidylcholine acyltransferase / lyso-PAF acetyltransferase [EC:2.3.1.23 2.3.1.67]
ENSG00000164078	-2.369845108	-3.241343686	-3.220086244	-3.186055584	-3.982523344	-4.585898697	-4.614258495	-4.98897647	-6.571471822	-4.939826031	MST1R	protein_coding	chr3:49887002-49903873:-	gi|294862462|sp|Q04912.2|RON_HUMAN	4752	0	RecName: Full=Macrophage-stimulating protein receptor; Short=MSP receptor; AltName: Full=CDw136; AltName: Full=Protein-tyrosine kinase 8; AltName: Full=p185-Ron; AltName: CD_antigen=CD136; Contains: RecName: Full=Macrophage-stimulating protein receptor alpha chain; Contains: RecName: Full=Macrophage-stimulating protein receptor beta chain; Flags: Precursor	gi|694901820|ref|XM_009445518.1|	4524	0	PREDICTED: Pan troglodytes macrophage stimulating 1 receptor (c-met-related tyrosine kinase) (MST1R), transcript variant X4, mRNA	Q04912	1835	0	Macrophage-stimulating protein receptor	.	.	.	.	pfam07714	Pkinase_Tyr	Protein tyrosine kinase.	GO:0006952|defense response;GO:0048012|hepatocyte growth factor receptor signaling pathway;GO:0045087|innate immune response;GO:0008284|positive regulation of cell proliferation;GO:0043406|positive regulation of MAP kinase activity;GO:0051897|positive regulation of protein kinase B signaling;GO:0009615|response to virus;GO:0007165|signal transduction;GO:0007338|single fertilization;	GO:0009986|cell surface;GO:0005887|integral component of plasma membrane;GO:0005886|plasma membrane;GO:0001725|stress fiber;GO:0005773|vacuole;	GO:0005524|ATP binding;GO:0019899|enzyme binding;GO:0005011|macrophage colony-stimulating factor receptor activity;	K05100	MST1R, RON; macrophage-stimulating 1 receptor [EC:2.7.10.1]
ENSG00000185880	1.144450931	0.730268327	1.084867851	1.403152219	0.776298936	-0.600717921	0.133266768	0.094536418	-0.204343936	-0.453132146	TRIM69	protein_coding	chr15:44728988-44767829:+	gi|37595541|ref|NP_542783.2|	1645	0	E3 ubiquitin-protein ligase TRIM69 isoform b [Homo sapiens]	gi|110624556|dbj|AK226115.1|	5638	0	Homo sapiens mRNA for ring finger protein 36 isoform a variant, clone: hh00788	Q86WT6	632	0	E3 ubiquitin-protein ligase TRIM69	SPBC1734.06	57.4	3.00E-07	COG5432	pfam02994	Transposase_22	L1 transposable element.	GO:0006915|apoptotic process;GO:0000209|protein polyubiquitination;	GO:0005737|cytoplasm;GO:0005829|cytosol;GO:0016607|nuclear speck;GO:0005634|nucleus;	GO:0046872|metal ion binding;GO:0004842|ubiquitin-protein transferase activity;	K12034	TRIM69; tripartite motif-containing protein 69 [EC:2.3.2.27]
ENSG00000170214	0.098914642	1.196712657	-1.328198932	-0.082842284	-0.847750406	-1.622052837	-1.480598069	0	-5.611317958	-3.560649467	ADRA1B	protein_coding	chr5:159865080-159972544:+	gi|4501959|ref|NP_000670.1|	2561	0	alpha-1B adrenergic receptor [Homo sapiens]	gi|966949750|ref|XM_001083528.3|	1906	0	PREDICTED: Macaca mulatta adrenoceptor alpha 1B (ADRA1B), mRNA	P35368	993	0	Alpha-1B adrenergic receptor	.	.	.	.	pfam00001	7tm_1	7 transmembrane receptor (rhodopsin family). This family contains, amongst other G-protein-coupled receptors (GCPRs), members of the opsin family, which have been considered to be typical members of the rhodopsin superfamily. They share several motifs, mainly the seven transmembrane helices, GCPRs of the rhodopsin superfamily. All opsins bind a chromophore, such as 11-cis-retinal. The function of…	GO:0071880|adenylate cyclase-activating adrenergic receptor signaling pathway;GO:0007188|adenylate cyclase-modulating G-protein coupled receptor signaling pathway;GO:0008283|cell proliferation;GO:0007267|cell-cell signaling;GO:0007186|G-protein coupled receptor signaling pathway;GO:0042593|glucose homeostasis;GO:0035556|intracellular signal transduction;GO:0007275|multicellular organismal develop…	GO:0005901|caveola;GO:0005737|cytoplasm;GO:0005887|integral component of plasma membrane;GO:0031965|nuclear membrane;GO:0005634|nucleus;GO:0005886|plasma membrane;	GO:0004937|alpha1-adrenergic receptor activity;GO:0046982|protein heterodimerization activity;	K04136	ADRA1B; adrenergic receptor alpha-1B
ENSG00000166347	2.140932278	2.520401325	2.839735126	2.807727455	2.471157529	0.950650219	1.360011838	0.369991892	-0.107701306	0.666856256	CYB5A	protein_coding	chr18:74250847-74292016:-	gi|62088814|dbj|BAD92854.1|	647	4.00E-74	cytochrome b-5 isoform 1 variant [Homo sapiens]	gi|62088813|dbj|AB209617.1|	5897	0	Homo sapiens mRNA for cytochrome b-5 isoform 1 variant protein	P00167	202	1.00E-57	Cytochrome b5	SPCC16A11.10c	85.9	9.00E-18	COG5274	pfam13900	GVQW	Putative binding domain. This short domain is often found nested inside other longer domains. The function is not known, but the domain carries a highly conserved GVQW motif. The members are rich in proline and cysteine. This may be a binding domain.	GO:0019852|L-ascorbic acid metabolic process;GO:0046686|response to cadmium ion;	GO:0005829|cytosol;GO:0005789|endoplasmic reticulum membrane;GO:0016021|integral component of membrane;GO:0043231|intracellular membrane-bounded organelle;GO:0016020|membrane;GO:0005741|mitochondrial outer membrane;	GO:0004033|aldo-keto reductase (NADP) activity;GO:0004129|cytochrome-c oxidase activity;GO:0019899|enzyme binding;GO:0020037|heme binding;GO:0046872|metal ion binding;	.	.
ENSG00000189423	-1.000281256	-0.770687866	-2.00283487	-2.66887314	-2.029233025	-0.501729366	-0.568622565	-0.529359728	0.254368915	-0.331983342	USP32P3	transcribed_unprocessed_pseudogene	chr17:20415547-20431008:+	gi|11493483|gb|AAG35515.1|AF130117_48	375	2.00E-40	PRO2550 [Homo sapiens]	gi|38566490|tpg|BK001591.1|	1192	0	TPA_exp: Homo sapiens chromosome 17 proximal SMS-REP low-copy repeat, genomic sequence	.	.	.	.	.	.	.	.	pfam13900	GVQW	Putative binding domain. This short domain is often found nested inside other longer domains. The function is not known, but the domain carries a highly conserved GVQW motif. The members are rich in proline and cysteine. This may be a binding domain.	.	.	.	.	.
ENSG00000162692	3.567414729	4.192991092	6.194960815	4.028348782	3.67246281	-1.58331158	0.061155267	1.668898996	-2.328931538	-2.484318086	VCAM1	protein_coding	chr1:100719742-100739045:+	gi|655845056|ref|XP_008262181.1|	373	8.00E-34	PREDICTED: vascular cell adhesion protein 1 isoform X2 [Oryctolagus cuniculus]	gi|323668281|ref|NG_023034.2|	3865	0	Homo sapiens vascular cell adhesion molecule 1 (VCAM1), RefSeqGene on chromosome 1	P19320	111	2.00E-23	Vascular cell adhesion protein 1	.	.	.	.	pfam13895	Ig_2	Immunoglobulin domain. This domain contains immunoglobulin-like domains.	GO:0002526|acute inflammatory response;GO:0007568|aging;GO:0009308|amine metabolic process;GO:0030183|B cell differentiation;GO:0035584|calcium-mediated signaling using intracellular calcium source;GO:0007155|cell adhesion;GO:0060326|cell chemotaxis;GO:0007160|cell-matrix adhesion;GO:0071356|cellular response to tumor necrosis factor;GO:0035924|cellular response to vascular endothelial growth fac…	GO:0071065|alpha9-beta1 integrin-vascular cell adhesion molecule-1 complex;GO:0045177|apical part of cell;GO:0009986|cell surface;GO:0005769|early endosome;GO:0005783|endoplasmic reticulum;GO:0009897|external side of plasma membrane;GO:0070062|extracellular exosome;GO:0005615|extracellular space;GO:0030175|filopodium;GO:0005794|Golgi apparatus;GO:0016021|integral component of membrane;GO:0005902|…	GO:0050839|cell adhesion molecule binding;GO:0005178|integrin binding;GO:0008131|primary amine oxidase activity;	K06527	VCAM1; vascular cell adhesion molecule 1
ENSG00000172061	-3.908588884	-2.419532621	-4.717155625	-4.683182142	-3.161110587	-1.481158558	-0.566360003	-0.801675947	-0.785325876	-1.89892633	LRRC15	protein_coding	chr3:194355247-194369743:-	gi|288541295|ref|NP_001128529.2|	2626	0	leucine-rich repeat-containing protein 15 isoform a precursor [Homo sapiens]	gi|288541296|ref|NM_130830.4|	5883	0	Homo sapiens leucine rich repeat containing 15 (LRRC15), transcript variant 2, mRNA	Q8TF66	1014	0	Leucine-rich repeat-containing protein 15	SPy1798	102	7.00E-21	COG4886	pfam13855	LRR_8	Leucine rich repeat.	GO:0019221|cytokine-mediated signaling pathway;GO:0046426|negative regulation of JAK-STAT cascade;GO:0006469|negative regulation of protein kinase activity;GO:1903077|negative regulation of protein localization to plasma membrane;GO:0030335|positive regulation of cell migration;GO:0046813|receptor-mediated virion attachment to host cell;	GO:0005737|cytoplasm;GO:0070062|extracellular exosome;GO:0016021|integral component of membrane;	GO:0005518|collagen binding;GO:0001968|fibronectin binding;GO:0043236|laminin binding;GO:0004860|protein kinase inhibitor activity;	.	.
ENSG00000227145	-2.352593297	0.262079529	0.093268996	-4.434465983	-1.912553961	0	-5.126003578	-3.767887079	-4.510258495	-6.032999462	IL21-AS1	antisense	chr4:122618983-122689156:+	gi|333033767|ref|NP_001193935.1|	254	2.00E-21	interleukin-21 isoform 2 precursor [Homo sapiens]	gi|536293569|ref|NR_104126.1|	3748	0	Homo sapiens IL21 antisense RNA 1 (IL21-AS1), long non-coding RNA	Q9HBE4	87.4	1.00E-17	Interleukin-21	.	.	.	.	pfam10903	DUF2691	Protein of unknown function (DUF2691). This bacterial family of proteins has no known function.	GO:0048469|cell maturation;GO:0006955|immune response;GO:0038114|interleukin-21-mediated signaling pathway;GO:0030890|positive regulation of B cell proliferation;GO:0008284|positive regulation of cell proliferation;GO:0001819|positive regulation of cytokine production;GO:0050729|positive regulation of inflammatory response;GO:0045078|positive regulation of interferon-gamma biosynthetic process;GO…	GO:0005576|extracellular region;GO:0005615|extracellular space;GO:0005622|intracellular;	GO:0005125|cytokine activity;GO:0005126|cytokine receptor binding;GO:0005134|interleukin-2 receptor binding;	K05434	IL21; interleukin 21
ENSG00000109762	2.641266818	2.789289093	2.162118768	2.310737406	2.714022988	3.040630253	3.016383531	2.982860192	4.001154434	3.896408119	SNX25	protein_coding	chr4:185204237-185370185:+	gi|530378259|ref|XP_005263324.1|	4151	0	PREDICTED: sorting nexin-25 isoform X7 [Homo sapiens]	gi|960513892|ref|NM_001317781.1|	3323	0	Homo sapiens sorting nexin 25 (SNX25), mRNA	Q9H3E2	1561	0	Sorting nexin-25	.	.	.	.	pfam08628	Nexin_C	Sorting nexin C terminal. This region is found a the C terminal of proteins belonging to the sorting nexin family. It is found on proteins which also contain pfam00787.	GO:0060394|negative regulation of pathway-restricted SMAD protein phosphorylation;GO:0030512|negative regulation of transforming growth factor beta receptor signaling pathway;GO:0015031|protein transport;GO:0032801|receptor catabolic process;	GO:0010008|endosome membrane;GO:0043231|intracellular membrane-bounded organelle;	GO:0035091|phosphatidylinositol binding;GO:0034713|type I transforming growth factor beta receptor binding;	K17887	SNX25, MDM1; sorting nexin-25
ENSG00000240065	3.907374572	3.773211996	4.063228014	3.856858393	3.491645739	2.379105708	2.530956768	1.102118759	0.492313559	-0.363031686	PSMB9	protein_coding	chr6:32844136-32859585:+	gi|194381710|dbj|BAG64224.1|	592	5.00E-68	unnamed protein product [Homo sapiens]	gi|34365417|emb|BX641100.1|	2643	0	Homo sapiens mRNA; cDNA DKFZp686G10229 (from clone DKFZp686G10229)	P28065	191	1.00E-53	Proteasome subunit beta type-9	.	.	.	.	pfam13900	GVQW	Putative binding domain. This short domain is often found nested inside other longer domains. The function is not known, but the domain carries a highly conserved GVQW motif. The members are rich in proline and cysteine. This may be a binding domain.	GO:0002376|immune system process;GO:0043687|post-translational protein modification;GO:0016579|protein deubiquitination;GO:0051603|proteolysis involved in cellular protein catabolic process;GO:2000116|regulation of cysteine-type endopeptidase activity;GO:0016032|viral process;	GO:0005829|cytosol;GO:0070062|extracellular exosome;GO:0005654|nucleoplasm;GO:0000502|proteasome complex;GO:0005839|proteasome core complex;GO:0019774|proteasome core complex, beta-subunit complex;GO:1990111|spermatoproteasome complex;	GO:0004298|threonine-type endopeptidase activity;	K02741	PSMB9, LMP2; 20S proteasome subunit beta 9 [EC:3.4.25.1]
ENSG00000172183	-1.144980669	-2.963474948	-1.570925815	-2.747827183	-2.88620294	-4.266659823	-3.781310014	-3.257219531	-3.486105252	-4.428577533	ISG20	protein_coding	chr15:88636153-88656483:+	gi|62088858|dbj|BAD92876.1|	913	2.00E-109	interferon stimulated gene 20kDa variant [Homo sapiens]	gi|62088857|dbj|AB209639.1|	5634	0	Homo sapiens mRNA for interferon stimulated gene 20kDa variant protein	Q96AZ6	185	5.00E-51	Interferon-stimulated gene 20 kDa protein	.	.	.	.	pfam13900	GVQW	Putative binding domain. This short domain is often found nested inside other longer domains. The function is not known, but the domain carries a highly conserved GVQW motif. The members are rich in proline and cysteine. This may be a binding domain.	GO:0008283|cell proliferation;GO:0051607|defense response to virus;GO:0000738|DNA catabolic process, exonucleolytic;GO:0045071|negative regulation of viral genome replication;GO:0009615|response to virus;GO:0006401|RNA catabolic process;GO:0006364|rRNA processing;GO:0060337|type I interferon signaling pathway;	GO:0015030|Cajal body;GO:0005737|cytoplasm;GO:0005730|nucleolus;GO:0005654|nucleoplasm;GO:0005634|nucleus;GO:0016605|PML body;	GO:0000175|3'-5'-exoribonuclease activity;GO:0004527|exonuclease activity;GO:0008859|exoribonuclease II activity;GO:0046872|metal ion binding;GO:0008310|single-stranded DNA 3'-5' exodeoxyribonuclease activity;GO:0030619|U1 snRNA binding;GO:0030620|U2 snRNA binding;GO:0034511|U3 snoRNA binding;	K12579	ISG20; interferon-stimulated gene 20 kDa protein [EC:3.1.13.1]
ENSG00000113494	-3.536421747	-2.976119252	-3.054314231	-5.016772948	-2.843846676	-4.583485164	-5.124907217	-6.301648418	-6.887583079	-4.523482195	PRLR	protein_coding	chr5:35048756-35230589:-	gi|820988853|ref|XP_012357164.1|	3219	0	PREDICTED: prolactin receptor isoform X1 [Nomascus leucogenys]	gi|609877686|ref|NM_000949.6|	11688	0	Homo sapiens prolactin receptor (PRLR), transcript variant 1, mRNA	P16471	1230	0	Prolactin receptor	.	.	.	.	pfam09067	EpoR_lig-bind	Erythropoietin receptor, ligand binding. Members of this family interact with erythropoietin (EPO), with subsequent initiation of the downstream chain of events associated with binding of EPO to the receptor, including EPO-induced erythroblast proliferation and differentiation through induction of the JAK2/STAT5 signaling cascade. The domain adopts a secondary structure composed of a short amino-…	GO:0042976|activation of Janus kinase activity;GO:0007171|activation of transmembrane receptor protein tyrosine kinase activity;GO:0007166|cell surface receptor signaling pathway;GO:0007566|embryo implantation;GO:0060397|JAK-STAT cascade involved in growth hormone signaling pathway;GO:0007595|lactation;GO:0043066|negative regulation of apoptotic process;GO:0006694|steroid biosynthetic process;GO:…	GO:0009986|cell surface;GO:0031904|endosome lumen;GO:0005576|extracellular region;GO:0016021|integral component of membrane;GO:0005886|plasma membrane;	GO:0046872|metal ion binding;GO:0042978|ornithine decarboxylase activator activity;GO:0017046|peptide hormone binding;GO:0004925|prolactin receptor activity;GO:0042803|protein homodimerization activity;	K05081	PRLR; prolactin receptor
ENSG00000117226	4.646116018	5.339153685	4.625766902	4.915312564	5.087187967	3.336808459	4.716140421	3.21286214	3.348149044	3.012997074	GBP3	protein_coding	chr1:89006666-89022894:-	gi|112382372|ref|NP_060754.2|	1807	0	guanylate-binding protein 3 isoform 1 [Homo sapiens]	gi|164697811|dbj|AK309096.1|	3666	0	Homo sapiens cDNA, FLJ99137	Q9H0R5	700	0	Guanylate-binding protein 3	.	.	.	.	pfam02841	GBP_C	Guanylate-binding protein, C-terminal domain. Transcription of the anti-viral guanylate-binding protein (GBP) is induced by interferon-gamma during macrophage induction. This family contains GBP1 and GPB2, both GTPases capable of binding GTP, GDP and GMP.	GO:0071347|cellular response to interleukin-1;GO:0071356|cellular response to tumor necrosis factor;GO:0051607|defense response to virus;	GO:0005737|cytoplasm;GO:0005829|cytosol;GO:0000139|Golgi membrane;GO:0048471|perinuclear region of cytoplasm;	GO:0005525|GTP binding;GO:0003924|GTPase activity;GO:0042803|protein homodimerization activity;	.	.
ENSG00000047648	1.167925109	1.700912833	3.485119559	2.328653869	1.223428148	-0.317450634	0.603409718	0.771950847	-0.363961688	-1.049079463	ARHGAP6	protein_coding	chrX:11137543-11665701:-	gi|62087164|dbj|BAD92029.1|	3030	0	Rho GTPase activating protein 6 isoform 1 variant [Homo sapiens]	gi|62087163|dbj|AB208792.1|	6299	0	Homo sapiens mRNA for Rho GTPase activating protein 6 isoform 1 variant protein	O43182	1021	0	Rho GTPase-activating protein 6	.	.	.	.	pfam00620	RhoGAP	RhoGAP domain. GTPase activator proteins towards Rho/Rac/Cdc42-like small GTPases.	GO:0030041|actin filament polymerization;GO:0007202|activation of phospholipase C activity;GO:0048041|focal adhesion assembly;GO:0051895|negative regulation of focal adhesion assembly;GO:0051497|negative regulation of stress fiber assembly;GO:0010518|positive regulation of phospholipase activity;GO:0051056|regulation of small GTPase mediated signal transduction;GO:0007266|Rho protein signal trans…	GO:0015629|actin cytoskeleton;GO:0005884|actin filament;GO:0005737|cytoplasm;GO:0005829|cytosol;	GO:0005096|GTPase activator activity;GO:0016004|phospholipase activator activity;GO:0043274|phospholipase binding;GO:0017124|SH3 domain binding;GO:0005070|SH3/SH2 adaptor activity;	.	.
ENSG00000120708	7.138363846	5.733467708	9.443726649	6.823259203	8.739440202	8.909136565	8.751598378	11.50176713	10.33216534	11.23826237	TGFBI	protein_coding	chr5:136028895-136063818:+	gi|62088776|dbj|BAD92835.1|	1246	4.00E-156	transforming growth factor, beta-induced, 68kDa variant [Homo sapiens]	gi|62088775|dbj|AB209598.1|	4652	0	Homo sapiens mRNA for transforming growth factor, beta-induced, 68kDa variant protein	Q15582	432	7.00E-132	Transforming growth factor-beta-induced protein ig-h3	DR0399	87.4	2.00E-16	COG2335	pfam02469	Fasciclin	Fasciclin domain. This extracellular domain is found repeated four times in grasshopper fasciclin I as well as in proteins from mammals, sea urchins, plants, yeast and bacteria.	GO:0001525|angiogenesis;GO:0007155|cell adhesion;GO:0008283|cell proliferation;GO:0044267|cellular protein metabolic process;GO:0002062|chondrocyte differentiation;GO:0030198|extracellular matrix organization;GO:0007162|negative regulation of cell adhesion;GO:0050896|response to stimulus;GO:0007601|visual perception;	GO:0005604|basement membrane;GO:0070062|extracellular exosome;GO:0005576|extracellular region;GO:0005615|extracellular space;GO:0005886|plasma membrane;GO:0005802|trans-Golgi network;	GO:0005518|collagen binding;GO:0050840|extracellular matrix binding;GO:0005178|integrin binding;	K19519	TGFBI, BIGH3; transforming growth factor-beta-induced protein
ENSG00000026559	-2.782112289	-3.028440543	-2.344642748	-0.116141345	-1.29742934	0.636905695	-0.275248209	1.099516127	3.060043226	1.064757879	KCNG1	protein_coding	chr20:51003656-51023129:-	gi|355563032|gb|EHH19594.1|	1038	2.00E-124	Voltage-gated potassium channel subunit Kv6.1 [Macaca mulatta]	gi|34536242|dbj|AK128721.1|	3695	0	Homo sapiens cDNA FLJ46888 fis, clone UTERU3017626, highly similar to Homo sapiens potassium voltage-gated channel, subfamily G, member 1 (KCNG1)	Q9UIX4	404	1.00E-125	Potassium voltage-gated channel subfamily G member 1	PA1496	68.9	1.00E-11	COG1226	pfam13900	GVQW	Putative binding domain. This short domain is often found nested inside other longer domains. The function is not known, but the domain carries a highly conserved GVQW motif. The members are rich in proline and cysteine. This may be a binding domain.	GO:0071805|potassium ion transmembrane transport;GO:0006813|potassium ion transport;GO:0051260|protein homooligomerization;GO:1902259|regulation of delayed rectifier potassium channel activity;	GO:0005886|plasma membrane;GO:0008076|voltage-gated potassium channel complex;	GO:0005251|delayed rectifier potassium channel activity;GO:0005267|potassium channel activity;	K04900	KCNG1; potassium voltage-gated channel subfamily G member 1
ENSG00000136630	1.334599631	0.069032639	-0.159280252	0.850453127	0.344778116	1.93209171	0.988586764	0.442926271	1.496682095	1.846697383	HLX	protein_coding	chr1:220879400-220885059:+	gi|62087204|dbj|BAD92049.1|	1324	6.00E-164	H2.0-like homeo box 1 variant [Homo sapiens]	gi|13625047|emb|AL445423.13|	5626	0	Human DNA sequence from clone RP11-295M18 on chromosome 1, complete sequence	Q14774	256	5.00E-72	H2.0-like homeobox protein	.	.	.	.	pfam00046	Homeobox	Homeobox domain.	GO:0030154|cell differentiation;GO:0048557|embryonic digestive tract morphogenesis;GO:0048484|enteric nervous system development;GO:0001889|liver development;GO:0007275|multicellular organismal development;GO:0045629|negative regulation of T-helper 2 cell differentiation;GO:0008284|positive regulation of cell proliferation;GO:0046622|positive regulation of organ growth;GO:0045627|positive regulat…	GO:0005634|nucleus;	GO:0000981|RNA polymerase II transcription factor activity, sequence-specific DNA binding;GO:0043565|sequence-specific DNA binding;	K09339	HLX1; homeobox protein HLX1
ENSG00000164530	0	0	0	-2.195593081	-3.839620531	0	-0.345211825	3.278850839	5.259169978	3.529786702	PI16	protein_coding	chr6:36948263-36964837:+	gi|821021735|ref|XP_012351912.1|	2271	0	PREDICTED: peptidase inhibitor 16 isoform X1 [Nomascus leucogenys]	gi|70780383|ref|NM_153370.2|	2101	0	Homo sapiens peptidase inhibitor 16 (PI16), transcript variant 1, mRNA	Q6UXB8	823	0	Peptidase inhibitor 16	YJL078c_1	72.4	1.00E-13	COG2340	pfam00188	CAP	Cysteine-rich secretory protein family. This is a large family of cysteine-rich secretory proteins, antigen 5, and pathogenesis-related 1 proteins (CAP) that are found in a wide range of organisms, including prokaryotes and non-vertebrate eukaryotes, The nine subfamilies of the mammalian CAP 'super'family include: the human glioma pathogenesis-related 1 (GLIPR1), Golgi associated pathogenesis rel…	.	GO:0005576|extracellular region;	GO:0030414|peptidase inhibitor activity;	.	.
ENSG00000158315	-0.344911914	-0.953898903	-0.825730045	-0.351167114	-0.136029035	-1.978340637	-2.247660758	-2.860106312	-2.215138164	-0.975064924	RHBDL2	protein_coding	chr1:38885807-38941799:-	gi|193783585|dbj|BAG53496.1|	1773	0	unnamed protein product [Homo sapiens]	gi|21757451|dbj|AK097621.1|	2106	0	Homo sapiens cDNA FLJ40302 fis, clone TESTI2029196, highly similar to Rhomboid-related protein 2 (EC 3.4.21.105)	Q9NX52	540	0	Rhomboid-related protein 2	XF1054	50.8	4.00E-06	COG0705	pfam01694	Rhomboid	Rhomboid family. This family contains integral membrane proteins that are related to Drosophila rhomboid protein. Members of this family are found in bacteria and eukaryotes. Rhomboid promotes the cleavage of the membrane-anchored TGF-alpha-like growth factor Spitz, allowing it to activate the Drosophila EGF receptor. Analysis has shown that Rhomboid-1 is an intramembrane serine protease.4] (EC:3…	GO:0016485|protein processing;	GO:0016021|integral component of membrane;GO:0005886|plasma membrane;	GO:0004252|serine-type endopeptidase activity;	K02857	RHBDL1_2_3; rhomboid-related protein 1/2/3 [EC:3.4.21.105]
ENSG00000203721	-3.811923619	-4.250361093	-5.808685249	-3.459216817	-4.25548273	-0.692644597	-0.984055547	-5.843654129	-0.43223423	-1.342860971	LINC00862	lincRNA	chr1:200253419-200400705:-	gi|166225912|sp|A6NCI5.1|SIM16_HUMAN	468	1.00E-53	RecName: Full=Putative transmembrane protein encoded by LINC00862; AltName: Full=Small integral membrane protein 16	gi|551898913|tpe|HG493061.1|	1417	0	TPA: Homo sapiens long non-coding RNA OTTHUMT00000086877.1 (SMIM16 gene), lincRNA	A6NCI5	184	4.00E-55	Putative transmembrane protein encoded by LINC00862	.	.	.	.	pfam13900	GVQW	Putative binding domain. This short domain is often found nested inside other longer domains. The function is not known, but the domain carries a highly conserved GVQW motif. The members are rich in proline and cysteine. This may be a binding domain.	.	GO:0016021|integral component of membrane;	.	.	.
ENSG00000108771	2.468564708	1.440639196	1.461915833	1.272313245	1.264630112	0.505224199	0.992781449	-0.512978074	-1.134307787	-1.493220729	DHX58	protein_coding	chr17:42101404-42112733:-	gi|149408122|ref|NP_077024.2|	3389	0	probable ATP-dependent RNA helicase DHX58 [Homo sapiens]	gi|149408121|ref|NM_024119.2|	2617	0	Homo sapiens DEXH-box helicase 58 (DHX58), mRNA	Q96C10	1308	0	Probable ATP-dependent RNA helicase DHX58	PAB0190_1	120	7.00E-28	COG1111	pfam11648	RIG-I_C-RD	C-terminal domain of RIG-I. This family of proteins represents the regulatory domain RD of RIG-I, a protein which initiates a signalling cascade that provides essential antiviral protection for the host. The RD domain binds viral RNA, activating the RIG-I ATPase by RNA-dependant dimerization. The structure of RD contains a zinc-binding domain and is thought to confer ligand specificity.	GO:0051607|defense response to virus;GO:0045087|innate immune response;GO:0045824|negative regulation of innate immune response;GO:0039534|negative regulation of MDA-5 signaling pathway;GO:0039536|negative regulation of RIG-I signaling pathway;GO:0032480|negative regulation of type I interferon production;GO:1900245|positive regulation of MDA-5 signaling pathway;GO:1900246|positive regulation of …	GO:0005737|cytoplasm;	GO:0005524|ATP binding;GO:0003677|DNA binding;GO:0003725|double-stranded RNA binding;GO:0004386|helicase activity;GO:0003727|single-stranded RNA binding;GO:0008270|zinc ion binding;	K12649	DHX58, LGP2; ATP-dependent RNA helicase DHX58 [EC:3.6.3.14]
ENSG00000159261	0	0	0	-4.041569882	-4.685663427	-3.707095004	-3.151164436	-1.238368539	-0.575373279	-0.948118108	CLDN14	protein_coding	chr21:36460621-36576569:-	gi|355560293|gb|EHH16979.1|	974	1.00E-124	Claudin-14 [Macaca mulatta]	gi|225703134|ref|NM_144492.2|	1942	0	Homo sapiens claudin 14 (CLDN14), transcript variant 1, mRNA	O95500	360	2.00E-118	Claudin-14	.	.	.	.	pfam00822	PMP22_Claudin	PMP-22/EMP/MP20/Claudin family.	GO:0016338|calcium-independent cell-cell adhesion via plasma membrane cell-adhesion molecules;GO:0065003|macromolecular complex assembly;	GO:0005923|bicellular tight junction;GO:0005783|endoplasmic reticulum;GO:0016021|integral component of membrane;GO:0005886|plasma membrane;	GO:0042802|identical protein binding;GO:0005198|structural molecule activity;	K06087	CLDN; claudin
ENSG00000160712	0.502332735	1.390980589	1.304254223	1.573026447	1.225947544	0.303470776	0.398093004	-2.017065795	-2.126843809	-2.181815555	IL6R	protein_coding	chr1:154405193-154469450:+	gi|4504673|ref|NP_000556.1|	2238	0	interleukin-6 receptor subunit alpha isoform 1 precursor [Homo sapiens]	gi|332309202|ref|NM_000565.3|	5914	0	Homo sapiens interleukin 6 receptor (IL6R), transcript variant 1, mRNA	P08887	866	0	Interleukin-6 receptor subunit alpha	.	.	.	.	pfam09240	IL6Ra-bind	Interleukin-6 receptor alpha chain, binding. Members of this family adopt a structure consisting of an immunoglobulin-like beta-sandwich, with seven strands in two beta-sheets, in a Greek-key topology. They are required for binding to the cytokine Interleukin-6.	GO:0006953|acute-phase response;GO:0070120|ciliary neurotrophic factor-mediated signaling pathway;GO:0019221|cytokine-mediated signaling pathway;GO:0050829|defense response to Gram-negative bacterium;GO:0050830|defense response to Gram-positive bacterium;GO:0031018|endocrine pancreas development;GO:0097191|extrinsic apoptotic signaling pathway;GO:0002384|hepatic immune response;GO:0070102|interle…	GO:0016324|apical plasma membrane;GO:0016323|basolateral plasma membrane;GO:0009986|cell surface;GO:0070110|ciliary neurotrophic factor receptor complex;GO:0005576|extracellular region;GO:0005615|extracellular space;GO:0005896|interleukin-6 receptor complex;GO:0005886|plasma membrane;	GO:0070119|ciliary neurotrophic factor binding;GO:0019899|enzyme binding;GO:0019981|interleukin-6 binding;GO:0004915|interleukin-6 receptor activity;GO:0042803|protein homodimerization activity;	K05055	IL6R; interleukin 6 receptor
ENSG00000196586	3.175731198	3.648849293	4.203317478	3.291573883	3.59345542	2.270257745	2.508876206	2.084472366	1.862430413	1.955050663	MYO6	protein_coding	chr6:75749192-75919537:+	gi|724868079|ref|XP_010370539.1|	5031	0	PREDICTED: unconventional myosin-VI isoform X1 [Rhinopithecus roxellana]	gi|694917173|ref|XM_009451571.1|	5660	0	PREDICTED: Pan troglodytes myosin VI (MYO6), transcript variant X1, mRNA	Q9UM54	1894	0	Unconventional myosin-VI	YAL029c	449	1.00E-128	COG5022	pfam00063	Myosin_head	Myosin head (motor domain).	GO:0030048|actin filament-based movement;GO:0030330|DNA damage response, signal transduction by p53 class mediator;GO:0006897|endocytosis;GO:0006886|intracellular protein transport;GO:0007018|microtubule-based movement;GO:0045944|positive regulation of transcription from RNA polymerase II promoter;GO:0051046|regulation of secretion;GO:0042493|response to drug;GO:0007605|sensory perception of soun…	GO:0045177|apical part of cell;GO:0005938|cell cortex;GO:0005905|coated pit;GO:0030665|clathrin-coated vesicle membrane;GO:0005737|cytoplasm;GO:0031410|cytoplasmic vesicle;GO:0005829|cytosol;GO:0016591|DNA-directed RNA polymerase II, holoenzyme;GO:0030139|endocytic vesicle;GO:0070062|extracellular exosome;GO:0031941|filamentous actin;GO:0005794|Golgi apparatus;GO:0005765|lysosomal membrane;GO:001…	GO:0003779|actin binding;GO:0051015|actin filament binding;GO:0043531|ADP binding;GO:0005524|ATP binding;GO:0005516|calmodulin binding;GO:0042802|identical protein binding;GO:0008017|microtubule binding;GO:0003777|microtubule motor activity;GO:0060001|minus-end directed microfilament motor activity;GO:0003774|motor activity;	K10358	MYO6; myosin VI
ENSG00000184371	4.761663487	4.74582625	5.63966681	5.769992412	5.399711015	2.792024528	2.443245232	1.919648733	2.324073192	2.277661948	CSF1	protein_coding	chr1:109910242-109930992:+	gi|119576821|gb|EAW56417.1|	2861	0	colony stimulating factor 1 (macrophage), isoform CRA_b [Homo sapiens]	gi|347360911|ref|NM_000757.5|	4207	0	Homo sapiens colony stimulating factor 1 (CSF1), transcript variant 1, mRNA	P09603	1053	0	Macrophage colony-stimulating factor 1	.	.	.	.	pfam05337	CSF-1	Macrophage colony stimulating factor-1 (CSF-1). Colony stimulating factor 1 (CSF-1) is a homodimeric polypeptide growth factor whose primary function is to regulate the survival, proliferation, differentiation, and function of cells of the mononuclear phagocytic lineage. This lineage includes mononuclear phagocytic precursors, blood monocytes, tissue macrophages, osteoclasts, and microglia of the…	GO:0060444|branching involved in mammary gland duct morphogenesis;GO:0030154|cell differentiation;GO:0008283|cell proliferation;GO:0044267|cellular protein metabolic process;GO:0019221|cytokine-mediated signaling pathway;GO:0003006|developmental process involved in reproduction;GO:0030097|hemopoiesis;GO:0048873|homeostasis of number of cells within a tissue;GO:0006954|inflammatory response;GO:004…	GO:1990682|CSF1-CSF1R complex;GO:0005788|endoplasmic reticulum lumen;GO:0005576|extracellular region;GO:0005615|extracellular space;GO:0016021|integral component of membrane;GO:0016020|membrane;GO:0048471|perinuclear region of cytoplasm;GO:0005886|plasma membrane;	GO:0005125|cytokine activity;GO:0008083|growth factor activity;GO:0042802|identical protein binding;GO:0005157|macrophage colony-stimulating factor receptor binding;GO:0042803|protein homodimerization activity;	K05453	CSF1, MCSF; macrophage colony-stimulating factor 1
ENSG00000145147	2.868371175	0.801209975	3.938255037	4.710042467	3.381760244	1.77170068	-0.9966153	1.606080505	1.754295	1.558338701	SLIT2	protein_coding	chr4:20253260-20620561:+	gi|4759146|ref|NP_004778.1|	7686	0	slit homolog 2 protein isoform 1 precursor [Homo sapiens]	gi|926657640|ref|NM_004787.3|	6390	0	Homo sapiens slit guidance ligand 2 (SLIT2), transcript variant 1, mRNA	O94813	2967	0	Slit homolog 2 protein	alr0124_1	76.6	3.00E-13	COG4886	pfam02210	Laminin_G_2	Laminin G domain. This family includes the Thrombospondin N-terminal-like domain, a Laminin G subfamily.	GO:0061364|apoptotic process involved in luteolysis;GO:0048846|axon extension involved in axon guidance;GO:0007411|axon guidance;GO:0048754|branching morphogenesis of an epithelial tube;GO:0002042|cell migration involved in sprouting angiogenesis;GO:0071504|cellular response to heparin;GO:0032870|cellular response to hormone stimulus;GO:0021836|chemorepulsion involved in postnatal olfactory bulb …	GO:0009986|cell surface;GO:0005737|cytoplasm;GO:0070062|extracellular exosome;GO:0005576|extracellular region;GO:0005615|extracellular space;GO:0016020|membrane;GO:0005886|plasma membrane;	GO:0005509|calcium ion binding;GO:0005095|GTPase inhibitor activity;GO:0008201|heparin binding;GO:0042802|identical protein binding;GO:0043237|laminin-1 binding;GO:0042803|protein homodimerization activity;GO:0043394|proteoglycan binding;GO:0048495|Roundabout binding;	K06839	SLIT2; slit 2
ENSG00000111885	3.642744421	4.615365043	5.768209381	5.090454764	4.460761922	2.516481544	3.238657523	3.046815347	1.928767588	1.82774104	MAN1A1	protein_coding	chr6:119177209-119349761:-	gi|530383710|ref|XP_005267043.1|	3475	0	PREDICTED: mannosyl-oligosaccharide 1,2-alpha-mannosidase IA isoform X1 [Homo sapiens]	gi|393715056|ref|NM_005907.3|	5014	0	Homo sapiens mannosidase alpha class 1A member 1 (MAN1A1), mRNA	P33908	1236	0	Mannosyl-oligosaccharide 1,2-alpha-mannosidase IA	.	.	.	.	pfam01532	Glyco_hydro_47	Glycosyl hydrolase family 47. Members of this family are alpha-mannosidases that catalyse the hydrolysis of the terminal 1,2-linked alpha-D-mannose residues in the oligo-mannose oligosaccharide Man(9)(GlcNAc)(2).	GO:1904381|Golgi apparatus mannose trimming;GO:0006491|N-glycan processing;GO:0006486|protein glycosylation;	GO:0005829|cytosol;GO:0005783|endoplasmic reticulum;GO:0005793|endoplasmic reticulum-Golgi intermediate compartment;GO:0070062|extracellular exosome;GO:0005794|Golgi apparatus;GO:0000139|Golgi membrane;GO:0016021|integral component of membrane;GO:0016020|membrane;	GO:0005509|calcium ion binding;GO:0015923|mannosidase activity;GO:0004571|mannosyl-oligosaccharide 1,2-alpha-mannosidase activity;	K01230	MAN1; mannosyl-oligosaccharide alpha-1,2-mannosidase [EC:3.2.1.113]
ENSG00000101096	-2.553621461	-3.13371601	-3.73980794	-4.841037208	-3.319245741	-0.677090183	-3.367225155	-1.950376755	-1.81629443	-2.726645398	NFATC2	protein_coding	chr20:51386957-51562831:-	gi|635020179|ref|XP_008012163.1|	4374	0	PREDICTED: nuclear factor of activated T-cells, cytoplasmic 2 isoform X2 [Chlorocebus sabaeus]	gi|385137136|ref|NM_012340.4|	7525	0	Homo sapiens nuclear factor of activated T-cells, cytoplasmic, calcineurin-dependent 2 (NFATC2), transcript variant 1, mRNA	Q13469	1645	0	Nuclear factor of activated T-cells, cytoplasmic 2	.	.	.	.	pfam00554	RHD	Rel homology domain (RHD). Proteins containing the Rel homology domain (RHD) are eukaryotic transcription factors. The RHD is composed of two structural domains. This is the N-terminal domain that is similar to that found in P53. The C-terminal domain has an immunoglobulin-like fold (See pfam01833) that binds to DNA.	GO:0050853|B cell receptor signaling pathway;GO:0033173|calcineurin-NFAT signaling cascade;GO:0016477|cell migration;GO:0006974|cellular response to DNA damage stimulus;GO:0001816|cytokine production;GO:0038095|Fc-epsilon receptor signaling pathway;GO:0014904|myotube cell development;GO:0030890|positive regulation of B cell proliferation;GO:1901741|positive regulation of myoblast fusion;GO:004589…	GO:0005737|cytoplasm;GO:0005829|cytosol;GO:0000790|nuclear chromatin;GO:0044798|nuclear transcription factor complex;GO:0005654|nucleoplasm;GO:0005634|nucleus;	GO:0003682|chromatin binding;GO:0003677|DNA binding;GO:0003700|transcription factor activity, sequence-specific DNA binding;GO:0019902|phosphatase binding;GO:0000978|RNA polymerase II core promoter proximal region sequence-specific DNA binding;GO:0000981|RNA polymerase II transcription factor activity, sequence-specific DNA binding;GO:0008134|transcription factor binding;GO:0001077|transcriptiona…	K17332	NFATC2, NFAT1, NFATP; nuclear factor of activated T-cells, cytoplasmic 2
ENSG00000135048	3.804743209	3.636934376	3.590461136	3.863533584	4.368897635	4.425462759	5.076481979	5.780126082	6.271400067	6.213063161	CEMIP2	protein_coding	chr9:71683366-71816690:-	gi|7019555|ref|NP_037522.1|	7317	0	transmembrane protein 2 isoform a [Homo sapiens]	gi|209447094|ref|NM_013390.2|	6523	0	Homo sapiens transmembrane protein 2 (TMEM2), transcript variant 1, mRNA	Q9UHN6	2823	0	Cell surface hyaluronidase	.	.	.	.	pfam10162	G8	G8 domain. This domain is found in disease proteins PKHD1 and KIAA1199 and is named G8 after its 8 conserved glycines. It is predicted to contain 10 beta strands and an alpha helix.	GO:0001525|angiogenesis;GO:0030214|hyaluronan catabolic process;GO:1903670|regulation of sprouting angiogenesis;	GO:0070062|extracellular exosome;GO:0016021|integral component of membrane;GO:0005887|integral component of plasma membrane;	GO:0045296|cadherin binding;GO:0005509|calcium ion binding;GO:0004415|hyalurononglucosaminidase activity;	.	.
ENSG00000135124	0.754781404	1.130820591	1.535410534	1.626713463	1.780590338	0.209859968	0.032221558	0.178391749	0.09223442	-0.109310724	P2RX4	protein_coding	chr12:121209857-121234106:+	gi|767974437|ref|XP_011536719.1|	606	1.00E-67	PREDICTED: P2X purinoceptor 4 isoform X2 [Homo sapiens]	gi|24414260|gb|AC069209.38|	4417	0	Homo sapiens 12 BAC RP11-340F14 (Roswell Park Cancer Institute Human BAC Library) complete sequence	Q99571	236	1.00E-66	P2X purinoceptor 4	.	.	.	.	pfam00864	P2X_receptor	ATP P2X receptor.	GO:0097190|apoptotic signaling pathway;GO:0007596|blood coagulation;GO:0070588|calcium ion transmembrane transport;GO:0071318|cellular response to ATP;GO:0042118|endothelial cell activation;GO:0034220|ion transmembrane transport;GO:0051899|membrane depolarization;GO:0010614|negative regulation of cardiac muscle hypertrophy;GO:0019228|neuronal action potential;GO:0043536|positive regulation of blo…	GO:0030054|cell junction;GO:0043197|dendritic spine;GO:0070062|extracellular exosome;GO:0005639|integral component of nuclear inner membrane;GO:0005887|integral component of plasma membrane;GO:0005765|lysosomal membrane;GO:0016020|membrane;GO:0043025|neuronal cell body;GO:0048471|perinuclear region of cytoplasm;GO:0005886|plasma membrane;GO:0014069|postsynaptic density;GO:0043195|terminal bouton;	GO:0005524|ATP binding;GO:0045296|cadherin binding;GO:0005507|copper ion binding;GO:0004931|extracellular ATP-gated cation channel activity;GO:0042803|protein homodimerization activity;GO:0001614|purinergic nucleotide receptor activity;GO:0005102|receptor binding;GO:0008270|zinc ion binding;	K05218	P2RX4; P2X purinoceptor 4
ENSG00000164342	1.237518687	-0.397337572	2.16899822	0.35353133	0.55769282	-1.697424902	-5.383252666	-1.725050165	-2.940603232	-3.299292741	TLR3	protein_coding	chr4:186069152-186088069:+	gi|4507531|ref|NP_003256.1|	4485	0	toll-like receptor 3 precursor [Homo sapiens]	gi|20279508|gb|AC104070.3|	3427	0	Homo sapiens BAC clone RP11-279K24 from 4, complete sequence	O15455	1705	0	Toll-like receptor 3	SPy1798	70.9	4.00E-11	COG4886	pfam01582	TIR	TIR domain. The Toll/interleukin-1 receptor (TIR) homology domain is an intracellular signalling domain found in MyD88, interleukin 1 receptor and the Toll receptor. It contains three highly-conserved regions, and mediates protein-protein interactions between the Toll-like receptors (TLRs) and signal-transduction components. TIR-like motifs are also found in plant proteins thought to be involved …	GO:0007250|activation of NF-kappaB-inducing kinase activity;GO:0097190|apoptotic signaling pathway;GO:0035690|cellular response to drug;GO:0071360|cellular response to exogenous dsRNA;GO:0035458|cellular response to interferon-beta;GO:0071346|cellular response to interferon-gamma;GO:0071260|cellular response to mechanical stimulus;GO:0042742|defense response to bacterium;GO:0051607|defense respon…	GO:0005737|cytoplasm;GO:0005769|early endosome;GO:0036020|endolysosome membrane;GO:0005789|endoplasmic reticulum membrane;GO:0010008|endosome membrane;GO:0000139|Golgi membrane;GO:0005887|integral component of plasma membrane;GO:0005622|intracellular;GO:0005765|lysosomal membrane;GO:0016020|membrane;	GO:0003725|double-stranded RNA binding;GO:0042802|identical protein binding;GO:0038023|signaling receptor activity;GO:0004888|transmembrane signaling receptor activity;	K05401	TLR3; toll-like receptor 3
ENSG00000108691	4.707980853	3.346173374	6.126430569	5.63938121	5.354837091	0.72061186	-2.406674918	3.109892479	1.175358726	0.961314862	CCL2	protein_coding	chr17:34255218-34257203:+	gi|119600617|gb|EAW80211.1|	214	1.00E-18	chemokine (C-C motif) ligand 2, isoform CRA_a [Homo sapiens]	gi|237858769|ref|NG_012123.1|	996	0	Homo sapiens C-C motif chemokine ligand 2 (CCL2), RefSeqGene on chromosome 17	Q5RA36	86.3	1.00E-19	C-C motif chemokine 2	.	.	.	.	pfam00048	IL8	Small cytokines (intecrine/chemokine), interleukin-8 like. Includes a number of secreted growth factors and interferons involved in mitogenic, chemotactic, and inflammatory activity. Structure contains two highly conserved disulfide bonds.	GO:0006955|immune response;GO:0006954|inflammatory response;	GO:0005615|extracellular space;	GO:0008009|chemokine activity;	K14624	CCL2, MCP1; C-C motif chemokine 2
ENSG00000100592	-0.16776355	-0.422807378	0.772731978	-0.045584341	-0.294099561	0.103576846	0.266923872	2.586732588	1.978946139	0.77796208	DAAM1	protein_coding	chr14:59188646-59371405:+	gi|521030806|gb|EPQ12592.1|	2659	0	Disheveled-associated activator of morphogenesis 1 [Myotis brandtii]	gi|530403304|ref|XM_005267431.1|	5806	0	PREDICTED: Homo sapiens dishevelled associated activator of morphogenesis 1 (DAAM1), transcript variant X2, mRNA	Q9Y4D1	1014	0	Disheveled-associated activator of morphogenesis 1	.	.	.	.	pfam02181	FH2	Formin Homology 2 Domain.	GO:0030036|actin cytoskeleton organization;GO:0060071|Wnt signaling pathway, planar cell polarity pathway;	GO:0036064|ciliary basal body;GO:0005829|cytosol;GO:0016020|membrane;GO:0031514|motile cilium;GO:0005886|plasma membrane;GO:0001725|stress fiber;	GO:0003779|actin binding;GO:0042802|identical protein binding;GO:0017048|Rho GTPase binding;	K04512	DAAM; dishevelled associated activator of morphogenesis
ENSG00000164220	2.229411875	3.05045968	2.559584187	3.962216495	3.135439682	1.746853607	2.147062378	1.013902636	1.764572641	0.478276631	F2RL2	protein_coding	chr5:76615482-76623434:-	gi|4758326|ref|NP_004092.1|	1894	0	proteinase-activated receptor 3 isoform 1 precursor [Homo sapiens]	gi|375151566|ref|NM_004101.3|	3429	0	Homo sapiens coagulation factor II thrombin receptor like 2 (F2RL2), transcript variant 1, mRNA	O00254	734	0	Proteinase-activated receptor 3	.	.	.	.	pfam00001	7tm_1	7 transmembrane receptor (rhodopsin family). This family contains, amongst other G-protein-coupled receptors (GCPRs), members of the opsin family, which have been considered to be typical members of the rhodopsin superfamily. They share several motifs, mainly the seven transmembrane helices, GCPRs of the rhodopsin superfamily. All opsins bind a chromophore, such as 11-cis-retinal. The function of…	GO:0007596|blood coagulation;GO:0007186|G-protein coupled receptor signaling pathway;GO:0030168|platelet activation;GO:0051482|positive regulation of cytosolic calcium ion concentration involved in phospholipase C-activating G-protein coupled signaling pathway;GO:0035025|positive regulation of Rho protein signal transduction;GO:0009611|response to wounding;	GO:0016324|apical plasma membrane;GO:0005576|extracellular region;GO:0005887|integral component of plasma membrane;GO:0005886|plasma membrane;GO:0032991|macromolecular complex;	GO:0004930|G-protein coupled receptor activity;GO:0004435|phosphatidylinositol phospholipase C activity;GO:0015057|thrombin receptor activity;	K04235	F2RL2, PAR3; coagulation factor II (thrombin) receptor-like 2
ENSG00000133687	5.043963826	5.654511401	4.359337755	5.148795028	5.638918547	3.162086474	4.08881482	2.37858776	2.757157081	3.194333716	TMTC1	protein_coding	chr12:29500840-29784759:-	gi|675791013|ref|XP_008952513.1|	3732	0	PREDICTED: transmembrane and TPR repeat-containing protein 1 isoform X3 [Pan paniscus]	gi|301336135|ref|NM_175861.3|	8805	0	Homo sapiens transmembrane and tetratricopeptide repeat containing 1 (TMTC1), transcript variant 2, mRNA	Q8IUR5	1440	0	Transmembrane and TPR repeat-containing protein 1	MTH72	103	5.00E-22	COG0457	pfam08409	DUF1736	Domain of unknown function (DUF1736). This domain of unknown function is found in various hypothetical metazoan proteins.	GO:0006396|RNA processing;	GO:0016021|integral component of membrane;	.	.	.
ENSG00000137507	-1.496607218	-1.573173177	0.277868886	-1.465397223	-0.066683807	-0.203307632	1.149796873	2.487367436	1.722394348	1.992361825	LRRC32	protein_coding	chr11:76657524-76670747:-	gi|5031707|ref|NP_005503.1|	3246	0	leucine-rich repeat-containing protein 32 precursor [Homo sapiens]	gi|193083137|ref|NM_005512.2|	4311	0	Homo sapiens leucine rich repeat containing 32 (LRRC32), transcript variant 1, mRNA	Q14392	1254	0	Leucine-rich repeat-containing protein 32	alr0124_1	77	2.00E-13	COG4886	pfam13855	LRR_8	Leucine rich repeat.	GO:0046007|negative regulation of activated T cell proliferation;GO:0050710|negative regulation of cytokine secretion;GO:0010628|positive regulation of gene expression;	GO:0005887|integral component of plasma membrane;GO:0005654|nucleoplasm;	.	.	.
ENSG00000130635	6.141689042	6.863489881	6.872117131	6.034146812	6.172871111	7.044271515	7.725820596	8.265886875	8.016705583	7.514061458	COL5A1	protein_coding	chr9:134641774-134844843:+	gi|190192196|dbj|BAG48312.1|	1968	0	collagen type V alpha 1 [Homo sapiens]	gi|495528155|ref|NM_000093.4|	8440	0	Homo sapiens collagen type V alpha 1 (COL5A1), transcript variant 1, mRNA	P20908	741	0	Collagen alpha-1(V) chain	.	.	.	.	pfam01410	COLFI	Fibrillar collagen C-terminal domain. Found at C-termini of fibrillar collagens: Ephydatia muelleri procollagen EMF1 alpha, vertebrate collagens alpha(1)III, alpha(1)II, alpha(2)V etc.	GO:0001568|blood vessel development;GO:0007155|cell adhesion;GO:0016477|cell migration;GO:0032964|collagen biosynthetic process;GO:0030199|collagen fibril organization;GO:0030198|extracellular matrix organization;GO:0048592|eye morphogenesis;GO:0003007|heart morphogenesis;GO:0045112|integrin biosynthetic process;GO:1903225|negative regulation of endodermal cell differentiation;GO:0051128|regulati…	GO:0005604|basement membrane;GO:0005588|collagen type V trimer;GO:0005788|endoplasmic reticulum lumen;GO:0031012|extracellular matrix;GO:0005576|extracellular region;	GO:0005201|extracellular matrix structural constituent;GO:0008201|heparin binding;GO:0005178|integrin binding;GO:0046872|metal ion binding;GO:0048407|platelet-derived growth factor binding;GO:0043394|proteoglycan binding;	.	.
ENSG00000134986	0.251564831	0.399796309	1.453149682	1.412208799	1.892500157	2.370101805	2.487302286	2.669553573	3.831400114	4.072190645	NREP	protein_coding	chr5:111662621-111997464:-	gi|88698045|gb|ABD48886.1|	231	1.00E-18	hypothetical protein LOC339535 [Homo sapiens]	gi|34368223|emb|BX649051.1|	3528	0	Homo sapiens mRNA; cDNA DKFZp779C2250 (from clone DKFZp779C2250)	Q16612	60.5	3.00E-09	Neuronal regeneration-related protein	.	.	.	.	pfam11092	Alveol-reg_P311	Neuronal protein 3.1 (p311). P311 has several PEST-like motifs and is found in neuron and muscle cells. P311 could have some function in myo-fibroblast transformation and prevention of fibrosis. It has also been identified as a potential regulator of alveolar generation.	.	GO:0005737|cytoplasm;	.	.	.
ENSG00000095015	1.702203625	2.294034373	1.523756437	1.059906986	1.280446461	1.084532915	0.935817322	-0.110990343	-0.151399751	-0.12985542	MAP3K1	protein_coding	chr5:56815574-56896152:+	gi|153945765|ref|NP_005912.1|	6468	0	mitogen-activated protein kinase kinase kinase 1 [Homo sapiens]	gi|153945764|ref|NM_005921.1|	7011	0	Homo sapiens mitogen-activated protein kinase kinase kinase 1, E3 ubiquitin protein ligase (MAP3K1), mRNA	Q13233	2496	0	Mitogen-activated protein kinase kinase kinase 1	.	.	.	.	pfam00069	Pkinase	Protein kinase domain.	GO:0032147|activation of protein kinase activity;GO:0071260|cellular response to mechanical stimulus;GO:0038095|Fc-epsilon receptor signaling pathway;GO:0002755|MyD88-dependent toll-like receptor signaling pathway;GO:0006468|protein phosphorylation;GO:0042981|regulation of apoptotic process;GO:0007346|regulation of mitotic cell cycle;GO:0023014|signal transduction by protein phosphorylation;GO:00…	GO:0005737|cytoplasm;GO:0005829|cytosol;	GO:0005524|ATP binding;GO:0004709|MAP kinase kinase kinase activity;GO:0004672|protein kinase activity;GO:0019901|protein kinase binding;GO:0004674|protein serine/threonine kinase activity;GO:0008270|zinc ion binding;	K04416	MAP3K1, MEKK1; mitogen-activated protein kinase kinase kinase 1 [EC:2.7.11.25]
ENSG00000229162	0	0	0	0	-3.888458911	-2.909112382	-2.352925522	0.100777899	0.848880254	0.957376954	AL445471.1	antisense	chr1:24961345-24963097:+	.	.	.	.	gi|767907244|ref|XR_947088.1|	820	0	PREDICTED: Homo sapiens uncharacterized LOC105376878 (LOC105376878), transcript variant X6, ncRNA	.	.	.	.	.	.	.	.	pfam04528	Adeno_E4_34	Adenovirus early E4 34 kDa protein conserved region. Conserved region found in the Adenovirus E4 34 kDa protein.	.	.	.	.	.
ENSG00000074590	2.49045703	3.114641074	3.628293994	3.121707327	3.823874291	3.822643242	4.72637739	5.163634526	5.810785565	5.746605023	NUAK1	protein_coding	chr12:106063340-106140033:-	gi|7662170|ref|NP_055655.1|	3051	0	NUAK family SNF1-like kinase 1 [Homo sapiens]	gi|48374438|ref|NM_014840.2|	6821	0	Homo sapiens NUAK family kinase 1 (NUAK1), mRNA	O60285	1179	0	NUAK family SNF1-like kinase 1	.	.	.	.	pfam00069	Pkinase	Protein kinase domain.	GO:0007155|cell adhesion;GO:0006974|cellular response to DNA damage stimulus;GO:0035556|intracellular signal transduction;GO:0006468|protein phosphorylation;GO:0030155|regulation of cell adhesion;GO:0042127|regulation of cell proliferation;GO:2000772|regulation of cellular senescence;GO:0035507|regulation of myosin-light-chain-phosphatase activity;GO:1901796|regulation of signal transduction by p…	GO:0005737|cytoplasm;GO:0001650|fibrillar center;GO:0015630|microtubule cytoskeleton;GO:0005654|nucleoplasm;GO:0005634|nucleus;	GO:0005524|ATP binding;GO:0046872|metal ion binding;GO:0002039|p53 binding;GO:0004674|protein serine/threonine kinase activity;	K08800	NUAK; NUAK family, SNF1-like kinase [EC:2.7.11.1]
ENSG00000040275	4.30705975	3.43167345	1.675596913	3.343440942	3.67552962	4.84775203	4.005809715	4.210190701	4.85357625	5.206990557	SPDL1	protein_coding	chr5:169583634-169604778:+	gi|157388975|ref|NP_060255.3|	2788	0	protein Spindly [Homo sapiens]	gi|157388974|ref|NM_017785.4|	2668	0	Homo sapiens spindle apparatus coiled-coil protein 1 (SPDL1), mRNA	Q96EA4	1078	0	Protein Spindly	.	.	.	.	pfam10174	Cast	RIM-binding protein of the cytomatrix active zone. This is a family of proteins that form part of the CAZ (cytomatrix at the active zone) complex which is involved in determining the site of synaptic vesicle fusion. The C-terminus is a PDZ-binding motif that binds directly to RIM (a small G protein Rab-3A effector). The family also contains four coiled-coil domains.	GO:0051301|cell division;GO:0000132|establishment of mitotic spindle orientation;GO:0007080|mitotic metaphase plate congression;GO:0034501|protein localization to kinetochore;GO:0031577|spindle checkpoint;	GO:0000940|condensed chromosome outer kinetochore;GO:0005829|cytosol;GO:0005815|microtubule organizing center;GO:0005634|nucleus;GO:0000922|spindle pole;	GO:0019899|enzyme binding;GO:0043515|kinetochore binding;	.	.
ENSG00000264230	-2.855264955	-3.364370349	-4.079104584	-3.630657479	-5.68547264	0.457514258	-2.570162519	-0.843436091	-0.315909663	-1.404062233	ANXA8L1	protein_coding	chr10:46375627-46391784:+	gi|194384982|dbj|BAG60903.1|	1945	0	unnamed protein product [Homo sapiens]	gi|411147373|ref|NM_001271702.1|	2135	0	Homo sapiens annexin A8 (ANXA8), transcript variant 1, mRNA	Q5VT79	629	0	Annexin A8-like protein 1	.	.	.	.	pfam00191	Annexin	Annexin. This family of annexins also includes giardin that has been shown to function as an annexin.	.	.	GO:0005509|calcium ion binding;GO:0005544|calcium-dependent phospholipid binding;	K17096	ANXA8; annexin A8
ENSG00000183153	1.729084782	1.862501479	0.780729705	0.229868282	1.128698386	-0.850064941	-0.878488512	-1.201723387	-2.015557444	-2.958983572	GJD3	protein_coding	chr17:40362931-40363815:-	gi|148839378|ref|NP_689343.3|	992	1.00E-131	gap junction delta-3 protein [Homo sapiens]	gi|148839377|ref|NM_152219.3|	885	0	Homo sapiens gap junction protein delta 3 (GJD3), mRNA	Q8N144	386	5.00E-133	Gap junction delta-3 protein	.	.	.	.	pfam00029	Connexin	Connexin.	GO:0007154|cell communication;GO:0016264|gap junction assembly;GO:0009749|response to glucose;	GO:0009986|cell surface;GO:0005922|connexon complex;GO:0005887|integral component of plasma membrane;	GO:0005243|gap junction channel activity;GO:0005216|ion channel activity;	K07627	GJC1; gap junction protein, chi 1
ENSG00000272841	0.119963981	-0.235325587	2.117021154	1.325136906	0.849651021	0.692557295	1.114767307	4.261991189	4.579226236	3.656304716	AL139393.2	antisense	chr6:160990318-160992342:-	gi|694919184|ref|XP_009450638.1|	239	4.00E-19	PREDICTED: WAS/WASL-interacting protein family member 3-like [Pan troglodytes]	gi|551860780|tpe|HG499855.1|	2025	0	TPA: Homo sapiens long non-coding RNA OTTHUMT00000471562.1 (RP3-428L16.2 gene), antisense	.	.	.	.	.	.	.	.	pfam15242	FAM53	Family of FAM53. The FAM53 protein family refers to a family of proteins, which bind to a transcriptional regulator that modulates cell proliferation. It is known to be highly important in neural tube development. It is found in eukaryotes and is typically between 303 and 413 amino acids in length.	.	.	.	.	.
ENSG00000189410	1.400867257	1.727642609	0.243763001	2.746994485	3.095942895	1.007274022	-0.511767943	-3.007597258	-1.38284419	0.145013538	SH2D5	protein_coding	chr1:20719732-20732837:-	gi|156938287|ref|NP_001096631.1|	1973	0	SH2 domain-containing protein 5 isoform 1 [Homo sapiens]	gi|157041223|ref|NM_001103160.1|	3705	0	Homo sapiens SH2 domain containing 5 (SH2D5), transcript variant 2, mRNA	Q6ZV89	764	0	SH2 domain-containing protein 5	.	.	.	.	pfam00640	PID	Phosphotyrosine interaction domain (PTB/PID).	.	GO:0030054|cell junction;GO:0014069|postsynaptic density;GO:0045211|postsynaptic membrane;	.	.	.
ENSG00000266970	-1.073952089	-2.834312864	0.408436374	-1.779507345	-1.83995701	-3.443465147	-2.887433824	-4.431080138	-4.437796292	0	AC061992.1	lincRNA	chr17:78360453-78373911:+	gi|426346546|ref|XP_004040937.1|	283	1.00E-26	PREDICTED: uncharacterized protein LOC101126397 [Gorilla gorilla gorilla]	gi|551885885|tpe|HG509496.1|	777	0	TPA: Homo sapiens long non-coding RNA OTTHUMT00000438293.1 (RP11-806H10.4 gene), lincRNA	Q6UX73	73.6	1.00E-13	UPF0764 protein C16orf89	.	.	.	.	pfam13900	GVQW	Putative binding domain. This short domain is often found nested inside other longer domains. The function is not known, but the domain carries a highly conserved GVQW motif. The members are rich in proline and cysteine. This may be a binding domain.	.	GO:0005829|cytosol;GO:0070062|extracellular exosome;GO:0016020|membrane;	GO:0042803|protein homodimerization activity;	.	.
ENSG00000108950	-5.190375231	-1.482404694	2.190987646	0.805274903	-1.194827236	-5.23904538	-3.39694342	-2.730206492	-6.809088659	-5.761475066	FAM20A	protein_coding	chr17:68535113-68601389:-	gi|1002573713|ref|XP_015665864.1|	684	0	PREDICTED: pseudokinase FAM20A [Protobothrops mucrosquamatus]	gi|241896901|ref|NR_027751.1|	3665	0	Homo sapiens family with sequence similarity 20 member A (FAM20A), transcript variant 2, non-coding RNA	Q96MK3	524	7.00E-171	Pseudokinase FAM20A	.	.	.	.	pfam06702	DUF1193	Protein of unknown function (DUF1193). This family represents the C-terminus of several hypothetical eukaryotic proteins of unknown function. Family members contain two conserved motifs: DRHHYE and QCC, as well as a number of conserved cysteine residues.	GO:0031214|biomineral tissue development;GO:0055074|calcium ion homeostasis;GO:0070166|enamel mineralization;GO:0001934|positive regulation of protein phosphorylation;GO:0044691|tooth eruption;	GO:0005623|cell;GO:0005783|endoplasmic reticulum;GO:0070062|extracellular exosome;GO:0005615|extracellular space;GO:0005794|Golgi apparatus;	GO:0043539|protein serine/threonine kinase activator activity;	.	.
ENSG00000070404	4.685708592	5.063935826	4.004177879	4.538210685	5.427256787	5.745094573	5.839043978	6.66893362	7.184427349	7.283161658	FSTL3	protein_coding	chr19:676365-683399:+	gi|5031701|ref|NP_005851.1|	1162	5.00E-150	follistatin-related protein 3 precursor [Homo sapiens]	gi|95104789|ref|NM_005860.2|	2511	0	Homo sapiens follistatin like 3 (FSTL3), mRNA	O95633	452	2.00E-151	Follistatin-related protein 3	.	.	.	.	pfam15621	PROL5-SMR	Proline-rich submaxillary gland androgen-regulated family. SMR is a family of proteins found in eukaryotes. The family of SMR proteins is expressed in the submaxillary gland. SMR members may play a role in protection or detoxification.	GO:0030325|adrenal gland development;GO:0044267|cellular protein metabolic process;GO:0071248|cellular response to metal ion;GO:0002244|hematopoietic progenitor cell differentiation;GO:0001822|kidney development;GO:0030324|lung development;GO:0008584|male gonad development;GO:0032926|negative regulation of activin receptor signaling pathway;GO:0030514|negative regulation of BMP signaling pathway;…	GO:0005788|endoplasmic reticulum lumen;GO:0005576|extracellular region;GO:0005615|extracellular space;GO:0005794|Golgi apparatus;GO:0044306|neuron projection terminus;GO:0005654|nucleoplasm;GO:0005634|nucleus;GO:0030141|secretory granule;	GO:0048185|activin binding;GO:0001968|fibronectin binding;	.	.
ENSG00000144712	1.392699844	-0.024340298	0.7683979	1.355748477	0.758962698	0.216367462	-0.951836636	-2.274718931	-0.816230309	-0.945727019	CAND2	protein_coding	chr3:12796472-12871916:+	gi|241982712|ref|NP_001155971.1|	5807	0	cullin-associated NEDD8-dissociated protein 2 isoform 1 [Homo sapiens]	gi|931567820|ref|XM_014344165.1|	4424	0	PREDICTED: Pan paniscus cullin-associated and neddylation-dissociated 2 (putative) (CAND2), transcript variant X3, mRNA	O75155	2241	0	Cullin-associated NEDD8-dissociated protein 2	.	.	.	.	pfam08623	TIP120	TATA-binding protein interacting (TIP20). TIP120 (also known as cullin-associated and neddylation-dissociated protein 1) is a TATA binding protein interacting protein that enhances transcription.	GO:0045893|positive regulation of transcription, DNA-templated;GO:0016567|protein ubiquitination;GO:0010265|SCF complex assembly;GO:0006351|transcription, DNA-templated;	GO:0005622|intracellular;GO:0005634|nucleus;	GO:0017025|TBP-class protein binding;	.	.
ENSG00000231445	-0.386247383	-0.088475192	2.932667716	1.452190404	0.584408109	0	0	-1.424060503	0	0	TIMM8AP1	processed_pseudogene	chr2:162077357-162077651:-	gi|584089416|ref|XP_006764340.1|	392	1.00E-46	PREDICTED: mitochondrial import inner membrane translocase subunit Tim8 A [Myotis davidii]	gi|767880611|ref|XR_932715.1|	295	8.00E-152	PREDICTED: Homo sapiens uncharacterized LOC105373723 (LOC105373723), transcript variant X11, ncRNA	Q9WVA1	152	3.00E-47	Mitochondrial import inner membrane translocase subunit Tim8 A	.	.	.	.	pfam02953	zf-Tim10_DDP	Tim10/DDP family zinc finger. Putative zinc binding domain with four conserved cysteine residues. This domain is found in the human disease protein TIMM8A. Members of this family such as Tim9 and Tim10 are involved in mitochondrial protein import. Members of this family seem to be localized to the mitochondrial intermembrane space.	GO:0006626|protein targeting to mitochondrion;	GO:0005743|mitochondrial inner membrane;GO:0005739|mitochondrion;	GO:0008270|zinc ion binding;	K17780	TIM8; mitochondrial import inner membrane translocase subunit TIM8
ENSG00000151322	-5.762880392	-7.355988504	-2.965096962	-1.864522296	-2.683583355	-6.392379295	-6.420566881	-6.381630179	-5.807376096	-5.751648832	NPAS3	protein_coding	chr14:32934933-33804176:+	gi|11545847|ref|NP_071406.1|	3698	0	neuronal PAS domain-containing protein 3 isoform 2 [Homo sapiens]	gi|194595496|ref|NM_022123.2|	5837	0	Homo sapiens neuronal PAS domain protein 3 (NPAS3), transcript variant 2, mRNA	Q8IXF0	1407	0	Neuronal PAS domain-containing protein 3	.	.	.	.	pfam08447	PAS_3	PAS fold. The PAS fold corresponds to the structural domain that has previously been defined as PAS and PAC motifs. The PAS fold appears in archaea, eubacteria and eukarya.	GO:0032502|developmental process;GO:0045893|positive regulation of transcription, DNA-templated;GO:0006357|regulation of transcription from RNA polymerase II promoter;GO:0006351|transcription, DNA-templated;	GO:0005829|cytosol;GO:0005654|nucleoplasm;GO:0005634|nucleus;	GO:0003677|DNA binding;GO:0046983|protein dimerization activity;GO:0000981|RNA polymerase II transcription factor activity, sequence-specific DNA binding;	K09098	NPAS1_3; neuronal PAS domain-containing protein 1/3
ENSG00000162426	0.51220588	0.638102135	1.074392857	0.861372925	0.736058122	-1.266792595	-0.896750521	-0.223709996	-1.078301424	-0.965705689	SLC45A1	protein_coding	chr1:8317826-8344167:+	gi|635111875|ref|XP_007978865.1|	3576	0	PREDICTED: proton-associated sugar transporter A isoform X1 [Chlorocebus sabaeus]	gi|694883175|ref|XM_513210.5|	2718	0	PREDICTED: Pan troglodytes solute carrier family 45, member 1 (SLC45A1), transcript variant X2, mRNA	Q9Y2W3	1334	0	Proton-associated sugar transporter A	.	.	.	.	pfam07690	MFS_1	Major Facilitator Superfamily.	GO:1904659|glucose transmembrane transport;	GO:0016021|integral component of membrane;	GO:0015293|symporter activity;	K15378	SLC45A1_2_4; solute carrier family 45, member 1/2/4
ENSG00000049192	1.154505063	0.205298652	-0.029966677	0.354747959	-0.588973789	2.226340519	1.437884986	1.300570154	2.443554517	2.216095621	ADAMTS6	protein_coding	chr5:65148736-65481920:-	gi|64276808|ref|NP_922932.2|	6056	0	A disintegrin and metalloproteinase with thrombospondin motifs 6 preproprotein [Homo sapiens]	gi|64276807|ref|NM_197941.2|	7268	0	Homo sapiens ADAM metallopeptidase with thrombospondin type 1 motif 6 (ADAMTS6), mRNA	Q9UKP5	2337	0	A disintegrin and metalloproteinase with thrombospondin motifs 6	.	.	.	.	pfam05986	ADAM_spacer1	ADAM-TS Spacer 1. This family represents the Spacer-1 region from the ADAM-TS family of metalloproteinases.	GO:0035904|aorta development;GO:0003279|cardiac septum development;GO:0060976|coronary vasculature development;	GO:0005576|extracellular region;	GO:0046872|metal ion binding;GO:0004222|metalloendopeptidase activity;GO:0008237|metallopeptidase activity;	K08621	ADAMTS6; a disintegrin and metalloproteinase with thrombospondin motifs 6 [EC:3.4.24.-]
ENSG00000234233	-3.470283823	0	-3.473123988	0	0	-0.061153083	0.620854849	0.577664122	-0.057044383	0.346877348	KCNH1-IT1	sense_intronic	chr1:211132588-211133374:-	.	.	.	.	gi|551899125|tpe|HG493152.1|	626	0	TPA: Homo sapiens long non-coding RNA OTTHUMT00000106417.1 (RP11-543B16.4 gene), sense_intronic	.	.	.	.	.	.	.	.	pfam01646	Herpes_UL24	Herpes virus protein UL24. This family consists of various herpes virus proteins; the gene 20 product, U49 protein, UL24 protein and BXRF1. The UL24 gene (product of the 24th ORF) is not essential for virus replication, mutants with lesions in UL24 show a reduced ability to replicate in tissue culture and have reduced thymidine kinase activity as the UL24 gene overlaps with thymidine kinase.	.	.	.	.	.
ENSG00000106537	1.710465457	3.130417077	1.718762442	1.796543548	3.609532995	3.842645419	4.113775231	5.182786796	6.448462973	6.847479124	TSPAN13	protein_coding	chr7:16753535-16784536:+	gi|635114429|ref|XP_007980163.1|	1228	7.00E-160	PREDICTED: tetraspanin-13 [Chlorocebus sabaeus]	gi|694920009|ref|XM_001150657.3|	2046	0	PREDICTED: Pan troglodytes tetraspanin 13 (TSPAN13), mRNA	O95857	366	1.00E-120	Tetraspanin-13	.	.	.	.	pfam00335	Tetraspannin	Tetraspanin family.	GO:0007166|cell surface receptor signaling pathway;GO:1903169|regulation of calcium ion transmembrane transport;	GO:0005887|integral component of plasma membrane;GO:0016020|membrane;	GO:0005246|calcium channel regulator activity;	K17356	TSPAN13_31; tetraspanin-13/31
ENSG00000132274	4.332715523	3.999195653	4.689679431	4.160320409	4.186812146	2.707613384	3.015047685	3.170035551	2.764760665	3.283723491	TRIM22	protein_coding	chr11:5689689-5737089:+	gi|117938316|ref|NP_006065.2|	2600	0	E3 ubiquitin-protein ligase TRIM22 isoform 1 [Homo sapiens]	gi|313760627|ref|NM_006074.4|	2989	0	Homo sapiens tripartite motif containing 22 (TRIM22), transcript variant 1, mRNA	Q8IYM9	1006	0	E3 ubiquitin-protein ligase TRIM22	.	.	.	.	pfam00622	SPRY	SPRY domain. SPRY Domain is named from SPla and the RYanodine Receptor. Domain of unknown function. Distant homologues are domains in butyrophilin/marenostrin/pyrin homologues.	GO:0051607|defense response to virus;GO:0006955|immune response;GO:0060333|interferon-gamma-mediated signaling pathway;GO:0010508|positive regulation of autophagy;GO:0051091|positive regulation of sequence-specific DNA binding transcription factor activity;GO:0043123|positive regulation of I-kappaB kinase/NF-kappaB signaling;GO:0051092|positive regulation of NF-kappaB transcription factor activit…	GO:0015030|Cajal body;GO:0005737|cytoplasm;GO:0005829|cytosol;GO:0005794|Golgi apparatus;GO:0016604|nuclear body;GO:0016607|nuclear speck;GO:0005654|nucleoplasm;GO:0005634|nucleus;	GO:0003700|transcription factor activity, sequence-specific DNA binding;GO:0030674|protein binding, bridging;GO:0019901|protein kinase binding;GO:0003714|transcription corepressor activity;GO:0016740|transferase activity;GO:0008270|zinc ion binding;	K11999	TRIM6_22_34; tripartite motif-containing protein 6/22/34
ENSG00000184571	-6.065095153	-3.775003336	0.414331002	-1.235873573	-1.518663261	0	-6.141844035	-4.11030489	-6.109533365	-4.061084235	PIWIL3	protein_coding	chr22:24719034-24774720:-	gi|153792298|ref|NP_001008496.2|	4614	0	piwi-like protein 3 isoform 1 [Homo sapiens]	gi|364023794|ref|NM_001008496.3|	3504	0	Homo sapiens piwi-like RNA-mediated gene silencing 3 (PIWIL3), transcript variant 1, mRNA	Q7Z3Z3	1781	0	Piwi-like protein 3	.	.	.	.	pfam02171	Piwi	Piwi domain. This domain is found in the protein Piwi and its relatives. The function of this domain is the dsRNA guided hydrolysis of ssRNA. Determination of the crystal structure of Argonaute reveals that PIWI is an RNase H domain, and identifies Argonaute as Slicer, the enzyme that cleaves mRNA in the RNAi RISC complex. In addition, Mg+2 dependence and production of 3'-OH and 5' phosphate prod…	GO:0030154|cell differentiation;GO:0031047|gene silencing by RNA;GO:0051321|meiotic cell cycle;GO:0007275|multicellular organismal development;GO:0006417|regulation of translation;GO:0007283|spermatogenesis;	GO:0005737|cytoplasm;	GO:0003723|RNA binding;	K02156	AUB, PIWI; aubergine
ENSG00000204396	-2.202775398	-2.863939706	-1.925626929	-1.335355646	-2.338877019	-4.471479605	-4.499844659	-3.047612995	-4.053140167	-4.411466084	VWA7	protein_coding	chr6:31765590-31777294:-	gi|153945852|ref|NP_079534.2|	4234	0	von Willebrand factor A domain-containing protein 7 precursor [Homo sapiens]	gi|153945851|ref|NM_025258.2|	2877	0	Homo sapiens von Willebrand factor A domain containing 7 (VWA7), mRNA	Q9Y334	1584	0	von Willebrand factor A domain-containing protein 7	.	.	.	.	pfam13519	VWA_2	von Willebrand factor type A domain.	.	GO:0005576|extracellular region;	.	.	.
ENSG00000115414	8.275816481	8.244320659	8.102784658	8.63496614	8.64973752	9.537945816	10.09705496	10.80981136	11.19011201	11.09357932	FN1	protein_coding	chr2:215360440-215436172:-	gi|34365241|emb|CAE45958.1|	3068	0	hypothetical protein [Homo sapiens]	gi|34365483|emb|BX641150.1|	7689	0	Homo sapiens mRNA; cDNA DKFZp686H05109 (from clone DKFZp686H05109)	P02751	1161	0	Fibronectin	.	.	.	.	pfam13900	GVQW	Putative binding domain. This short domain is often found nested inside other longer domains. The function is not known, but the domain carries a highly conserved GVQW motif. The members are rich in proline and cysteine. This may be a binding domain.	GO:0006953|acute-phase response;GO:0001525|angiogenesis;GO:0007161|calcium-independent cell-matrix adhesion;GO:0007155|cell adhesion;GO:0007044|cell-substrate junction assembly;GO:0044267|cellular protein metabolic process;GO:0019221|cytokine-mediated signaling pathway;GO:0035987|endodermal cell differentiation;GO:0030198|extracellular matrix organization;GO:0033622|integrin activation;GO:0052047…	GO:0016324|apical plasma membrane;GO:0005605|basal lamina;GO:0072562|blood microparticle;GO:0005788|endoplasmic reticulum lumen;GO:0005793|endoplasmic reticulum-Golgi intermediate compartment;GO:0070062|extracellular exosome;GO:0031012|extracellular matrix;GO:0005576|extracellular region;GO:0005615|extracellular space;GO:0005577|fibrinogen complex;GO:0031093|platelet alpha granule lumen;	GO:0051087|chaperone binding;GO:0005518|collagen binding;GO:0019899|enzyme binding;GO:0008201|heparin binding;GO:0042802|identical protein binding;GO:0005178|integrin binding;GO:0016504|peptidase activator activity;GO:0002020|protease binding;GO:0008022|protein C-terminus binding;GO:0005102|receptor binding;	K05717	FN1; fibronectin 1
ENSG00000164683	-1.66969223	-2.541428802	-3.519336321	-2.223221281	-1.961875716	0.041949618	-1.916811761	-1.177321996	0.137680223	-0.699266368	HEY1	protein_coding	chr8:79764010-79767863:-	gi|105990526|ref|NP_001035798.1|	1291	1.00E-169	hairy/enhancer-of-split related with YRPW motif protein 1 isoform b [Homo sapiens]	gi|105990525|ref|NM_001040708.1|	2296	0	Homo sapiens hes related family bHLH transcription factor with YRPW motif 1 (HEY1), transcript variant 2, mRNA	Q9Y5J3	488	1.00E-165	Hairy/enhancer-of-split related with YRPW motif protein 1	.	.	.	.	pfam07527	Hairy_orange	Hairy Orange. The Orange domain is found in the Drosophila proteins Hesr-1, Hairy, and Enhancer of Split. The Orange domain is proposed to mediate specific protein-protein interaction between Hairy and Scute.	GO:0001525|angiogenesis;GO:0060842|arterial endothelial cell differentiation;GO:0003190|atrioventricular valve formation;GO:0060317|cardiac epithelial to mesenchymal transition;GO:0060411|cardiac septum morphogenesis;GO:0003208|cardiac ventricle morphogenesis;GO:0071385|cellular response to glucocorticoid stimulus;GO:0035912|dorsal aorta morphogenesis;GO:0003203|endocardial cushion morphogenesis;…	GO:0005737|cytoplasm;GO:0005654|nucleoplasm;GO:0005634|nucleus;	GO:0003700|transcription factor activity, sequence-specific DNA binding;GO:0035939|microsatellite binding;GO:0046983|protein dimerization activity;GO:0000981|RNA polymerase II transcription factor activity, sequence-specific DNA binding;GO:0000983|transcription factor activity, RNA polymerase II core promoter sequence-specific;GO:0000989|transcription factor activity, transcription factor binding…	K09091	HEY; hairy and enhancer of split related with YRPW motif
ENSG00000157680	-1.351143388	-1.042759634	0.235176173	-0.955959316	-0.252836182	0.316540509	0.442135731	1.943089638	0.528438695	0.231446031	DGKI	protein_coding	chr7:137381037-137847092:-	gi|62087914|dbj|BAD92404.1|	4597	0	diacylglycerol kinase, iota variant [Homo sapiens]	gi|10334884|gb|AC078842.2|AC078842	10302	0	Homo sapiens chromosome 7 clone RP11-102G17, complete sequence	O75912	1717	0	Diacylglycerol kinase iota	.	.	.	.	pfam00609	DAGK_acc	Diacylglycerol kinase accessory domain. Diacylglycerol (DAG) is a second messenger that acts as a protein kinase C activator. This domain is assumed to be an accessory domain: its function is unknown.	GO:0060079|excitatory postsynaptic potential;GO:0046959|habituation;GO:0035556|intracellular signal transduction;GO:0046834|lipid phosphorylation;GO:0007269|neurotransmitter secretion;GO:0030168|platelet activation;GO:0046579|positive regulation of Ras protein signal transduction;GO:0007205|protein kinase C-activating G-protein coupled receptor signaling pathway;GO:1900452|regulation of long term…	GO:0043679|axon terminus;GO:0005737|cytoplasm;GO:0005829|cytosol;GO:0043197|dendritic spine;GO:0060076|excitatory synapse;GO:0032045|guanyl-nucleotide exchange factor complex;GO:0043025|neuronal cell body;GO:0005654|nucleoplasm;GO:0005634|nucleus;GO:0048471|perinuclear region of cytoplasm;GO:0005886|plasma membrane;GO:0014069|postsynaptic density;GO:0048786|presynaptic active zone;GO:0032991|macr…	GO:0005524|ATP binding;GO:0004143|diacylglycerol kinase activity;GO:0005095|GTPase inhibitor activity;GO:0046872|metal ion binding;GO:0003951|NAD+ kinase activity;GO:0017016|Ras GTPase binding;	K00901	dgkA, DGK; diacylglycerol kinase (ATP) [EC:2.7.1.107]
ENSG00000226935	-3.94451347	0	-0.77940707	1.254467782	1.696481298	0	0	-3.982465902	-2.990331939	0	LINC00161	lincRNA	chr21:28539318-28540355:+	gi|21391497|gb|AAL60598.1|	283	1.00E-28	C21orf100 isoform A [Homo sapiens]	gi|551891633|tpe|HG511698.1|	870	0	TPA: Homo sapiens long non-coding RNA OTTHUMT00000171735.1 (NCRNA00161 gene), lincRNA	.	.	.	.	.	.	.	.	pfam01496	V_ATPase_I	V-type ATPase 116kDa subunit family. This family consists of the 116kDa V-type ATPase (vacuolar (H+)-ATPases) subunits, as well as V-type ATP synthase subunit i. The V-type ATPases family are proton pumps that acidify intracellular compartments in eukaryotic cells for example yeast central vacuoles, clathrin-coated and synaptic vesicles. They have important roles in membrane trafficking processes…	.	.	.	.	.
ENSG00000004660	0.189099437	-2.308364264	-1.209465446	0.131056004	-0.729008812	1.130537043	-0.609111406	1.594615574	2.660268413	1.60085102	CAMKK1	protein_coding	chr17:3860315-3894891:-	gi|767992596|ref|XP_011522334.1|	1199	3.00E-150	PREDICTED: calcium/calmodulin-dependent protein kinase kinase 1 isoform X3 [Homo sapiens]	gi|34536055|dbj|AK128601.1|	3892	0	Homo sapiens cDNA FLJ46760 fis, clone TRACH3024020, highly similar to Rattus norvegicus calcium/calmodulin-dependent protein kinase kinase 1, alpha (Camkk1)	Q8N5S9	441	2.00E-139	Calcium/calmodulin-dependent protein kinase kinase 1	.	.	.	.	pfam13900	GVQW	Putative binding domain. This short domain is often found nested inside other longer domains. The function is not known, but the domain carries a highly conserved GVQW motif. The members are rich in proline and cysteine. This may be a binding domain.	GO:0035556|intracellular signal transduction;GO:0018105|peptidyl-serine phosphorylation;GO:0018107|peptidyl-threonine phosphorylation;GO:0045860|positive regulation of protein kinase activity;	GO:0005737|cytoplasm;GO:0005829|cytosol;GO:0005634|nucleus;	GO:0005524|ATP binding;GO:0005516|calmodulin binding;GO:0004683|calmodulin-dependent protein kinase activity;	.	.
ENSG00000142303	-0.3193401	0.393434573	0.70419732	0.09990366	-0.855471212	0.099267909	1.004888436	2.185292909	2.278910734	1.017329707	ADAMTS10	protein_coding	chr19:8580242-8610735:-	gi|931604416|ref|XP_014197944.1|	5820	0	PREDICTED: A disintegrin and metalloproteinase with thrombospondin motifs 10 isoform X1 [Pan paniscus]	gi|537544565|ref|NM_030957.3|	4180	0	Homo sapiens ADAM metallopeptidase with thrombospondin type 1 motif 10 (ADAMTS10), transcript variant 1, mRNA	Q9H324	2226	0	A disintegrin and metalloproteinase with thrombospondin motifs 10	.	.	.	.	pfam05986	ADAM_spacer1	ADAM-TS Spacer 1. This family represents the Spacer-1 region from the ADAM-TS family of metalloproteinases.	.	GO:0031012|extracellular matrix;GO:0001527|microfibril;	GO:0046872|metal ion binding;GO:0004222|metalloendopeptidase activity;	K08625	ADAMTS10; a disintegrin and metalloproteinase with thrombospondin motifs 10 [EC:3.4.24.-]
ENSG00000157445	-3.047949896	-5.389133713	-5.367944814	-4.751000399	-4.811304981	-0.5868165	-2.540621703	-4.82003989	-2.415044439	-2.551578017	CACNA2D3	protein_coding	chr3:54122547-55074557:+	gi|54112397|ref|NP_060868.2|	5617	0	voltage-dependent calcium channel subunit alpha-2/delta-3 precursor [Homo sapiens]	gi|54112396|ref|NM_018398.2|	3672	0	Homo sapiens calcium voltage-gated channel auxiliary subunit alpha2delta 3 (CACNA2D3), mRNA	Q8IZS8	2168	0	Voltage-dependent calcium channel subunit alpha-2/delta-3	.	.	.	.	pfam08399	VWA_N	VWA N-terminal. This domain is found at the N-terminus of proteins containing von Willebrand factor type A (VWA, pfam00092) and Cache (pfam02743) domains. It has been found in vertebrates, Drosophila and C. elegans but has not yet been identified in other eukaryotes. It is probably involved in the function of some voltage-dependent calcium channel subunits.	GO:0034765|regulation of ion transmembrane transport;	GO:0016021|integral component of membrane;GO:0005886|plasma membrane;	GO:0005262|calcium channel activity;GO:0046872|metal ion binding;GO:0005244|voltage-gated ion channel activity;	K04860	CACNA2D3; voltage-dependent calcium channel alpha-2/delta-3
ENSG00000173926	0.274212515	-0.762838854	-0.165452158	0.050194211	0.763393139	1.349745622	0.196938764	0.128298141	2.034882954	2.191441292	3-Mar	protein_coding	chr5:126867714-127030808:-	gi|30425370|ref|NP_848545.1|	1344	2.00E-171	E3 ubiquitin-protein ligase MARCH3 [Homo sapiens]	gi|471434843|ref|NM_178450.4|	4196	0	Homo sapiens membrane associated ring-CH-type finger 3 (MARCH3), mRNA	Q86UD3	522	7.00E-173	E3 ubiquitin-protein ligase MARCH3	ECU06g0830	62.8	7.00E-09	COG5183	pfam12906	RINGv	RING-variant domain.	GO:0006897|endocytosis;GO:0016567|protein ubiquitination;	GO:0030659|cytoplasmic vesicle membrane;GO:0031901|early endosome membrane;GO:0005768|endosome;GO:0016021|integral component of membrane;GO:0043231|intracellular membrane-bounded organelle;GO:0005764|lysosome;	GO:0016740|transferase activity;GO:0008270|zinc ion binding;	K10658	MARCH3; E3 ubiquitin-protein ligase MARCH3 [EC:2.3.2.27]
ENSG00000162654	3.617642872	2.50539636	2.025525058	2.184299885	1.986031446	1.286409716	0.659826945	-1.755960206	-1.315360211	-1.358849811	GBP4	protein_coding	chr1:89181148-89198932:-	gi|31377634|ref|NP_443173.2|	3074	0	guanylate-binding protein 4 [Homo sapiens]	gi|197333738|ref|NM_052941.4|	6127	0	Homo sapiens guanylate binding protein 4 (GBP4), mRNA	Q96PP9	1188	0	Guanylate-binding protein 4	.	.	.	.	pfam02263	GBP	Guanylate-binding protein, N-terminal domain. Transcription of the anti-viral guanylate-binding protein (GBP) is induced by interferon-gamma during macrophage induction. This family contains GBP1 and GPB2, both GTPases capable of binding GTP, GDP and GMP.	GO:0071346|cellular response to interferon-gamma;	GO:0005829|cytosol;GO:0000139|Golgi membrane;GO:0005634|nucleus;GO:0048471|perinuclear region of cytoplasm;	GO:0005525|GTP binding;GO:0003924|GTPase activity;GO:0042803|protein homodimerization activity;	.	.
ENSG00000013588	5.289825648	5.795554651	5.365892635	6.491953058	6.436619324	4.114281953	4.86211099	1.77879737	4.082969209	4.210049538	GPRC5A	protein_coding	chr12:12890782-12917937:+	gi|4506403|ref|NP_003970.1|	1762	0	retinoic acid-induced protein 3 [Homo sapiens]	gi|5815499|gb|AC007688.15|	5494	0	Homo sapiens 12 BAC RPCI11-392P7 (Roswell Park Cancer Institute Human BAC Library) complete sequence	Q8NFJ5	683	0	Retinoic acid-induced protein 3	.	.	.	.	pfam00003	7tm_3	7 transmembrane sweet-taste receptor of 3 GCPR. This is a domain of seven transmembrane regions that forms the C-terminus of some subclass 3 G-coupled-protein receptors. It is often associated with a downstream cysteine-rich linker domain, NCD3G pfam07562, which is the human sweet-taste receptor, and the N-terminal domain, ANF_receptor pfam01094. The seven TM regions assemble in such a way as to …	GO:0007175|negative regulation of epidermal growth factor-activated receptor activity;GO:0007165|signal transduction;	GO:0030659|cytoplasmic vesicle membrane;GO:0070062|extracellular exosome;GO:0005887|integral component of plasma membrane;GO:0043231|intracellular membrane-bounded organelle;GO:0005730|nucleolus;GO:0005886|plasma membrane;GO:0031982|vesicle;	GO:0045296|cadherin binding;GO:0004930|G-protein coupled receptor activity;	K08468	GPRC5A; G protein-coupled receptor family C group 5 member A
ENSG00000140839	-5.791776822	-4.819831705	-3.800622914	-4.764645605	-5.820865281	-4.84449209	-3.068505969	-0.793158959	-1.937090652	-2.980005084	CLEC18B	protein_coding	chr16:74408270-74421953:-	gi|530423959|ref|XP_005256033.1|	2284	0	PREDICTED: C-type lectin domain family 18 member B isoform X2 [Homo sapiens]	gi|403420573|ref|NM_182619.3|	2273	0	Homo sapiens C-type lectin domain family 18 member A (CLEC18A), transcript variant 1, mRNA	Q8NCF0	876	0	C-type lectin domain family 18 member C	.	.	.	.	pfam00059	Lectin_C	Lectin C-type domain. This family includes both long and short form C-type	.	GO:0005783|endoplasmic reticulum;GO:0005768|endosome;GO:0005576|extracellular region;GO:0005794|Golgi apparatus;	GO:0030247|polysaccharide binding;	.	.
ENSG00000113594	0.663301774	1.787230378	3.776354909	2.577170038	2.53769335	-0.249147948	0.206677012	0.328084545	-0.342874633	-0.112262061	LIFR	protein_coding	chr5:38474963-38608354:-	gi|4504993|ref|NP_002301.1|	5720	0	leukemia inhibitory factor receptor precursor [Homo sapiens]	gi|189095278|ref|NM_002310.5|	10089	0	Homo sapiens leukemia inhibitory factor receptor alpha (LIFR), transcript variant 2, mRNA	P42702	2205	0	Leukemia inhibitory factor receptor	.	.	.	.	pfam00041	fn3	Fibronectin type III domain.	GO:0007166|cell surface receptor signaling pathway;GO:0070120|ciliary neurotrophic factor-mediated signaling pathway;GO:0019221|cytokine-mediated signaling pathway;GO:0048861|leukemia inhibitory factor signaling pathway;GO:0038165|oncostatin-M-mediated signaling pathway;GO:0008284|positive regulation of cell proliferation;GO:0001959|regulation of cytokine-mediated signaling pathway;GO:0034097|res…	GO:0070062|extracellular exosome;GO:0005887|integral component of plasma membrane;GO:0005886|plasma membrane;GO:0043235|receptor complex;	GO:0005127|ciliary neurotrophic factor receptor binding;GO:0019838|growth factor binding;GO:0004923|leukemia inhibitory factor receptor activity;	K05058	LIFR; leukemia inhibitory factor receptor
ENSG00000136514	2.86024046	1.806994741	2.190832605	2.166478485	1.544713701	0.62703787	1.183541725	-0.236514851	-2.827353693	-0.865189539	RTP4	protein_coding	chr3:187368332-187372076:+	gi|54607029|ref|NP_071430.2|	1224	5.00E-164	receptor-transporting protein 4 [Homo sapiens]	gi|426343257|ref|XM_004038183.1|	1443	0	PREDICTED: Gorilla gorilla gorilla receptor (chemosensory) transporter protein 4 (RTP4), mRNA	Q96DX8	476	2.00E-165	Receptor-transporting protein 4	.	.	.	.	pfam13695	zf-3CxxC	Zinc-binding domain. This is a family with several pairs of CxxC motifs possibly representing a multiple zinc-binding region. Only one pair of cysteines is associated with a highly conserved histidine residue.	GO:0051607|defense response to virus;GO:0001580|detection of chemical stimulus involved in sensory perception of bitter taste;GO:0051205|protein insertion into membrane;GO:0006612|protein targeting to membrane;	GO:0009986|cell surface;GO:0005737|cytoplasm;GO:0016021|integral component of membrane;	GO:0031849|olfactory receptor binding;	.	.
ENSG00000051108	4.216856373	4.389301796	4.225852304	4.048012246	3.684753484	5.247700644	4.85360044	4.916995563	5.15674409	4.786542421	HERPUD1	protein_coding	chr16:56932048-56944863:+	gi|119603299|gb|EAW82893.1|	1883	0	homocysteine-inducible, endoplasmic reticulum stress-inducible, ubiquitin-like domain member 1, isoform CRA_b [Homo sapiens]	gi|694963759|ref|XM_001141795.3|	1929	0	PREDICTED: Pan troglodytes homocysteine-inducible, endoplasmic reticulum stress-inducible, ubiquitin-like domain member 1 (HERPUD1), transcript variant X1, mRNA	Q15011	638	0	Homocysteine-responsive endoplasmic reticulum-resident ubiquitin-like domain member 1 protein	.	.	.	.	pfam13900	GVQW	Putative binding domain. This short domain is often found nested inside other longer domains. The function is not known, but the domain carries a highly conserved GVQW motif. The members are rich in proline and cysteine. This may be a binding domain.	GO:0032469|endoplasmic reticulum calcium ion homeostasis;GO:0043154|negative regulation of cysteine-type endopeptidase activity involved in apoptotic process;GO:1902236|negative regulation of endoplasmic reticulum stress-induced intrinsic apoptotic signaling pathway;GO:2001243|negative regulation of intrinsic apoptotic signaling pathway;GO:0036499|PERK-mediated unfolded protein response;GO:190307…	GO:0034704|calcium channel complex;GO:0005783|endoplasmic reticulum;GO:0005789|endoplasmic reticulum membrane;GO:1990037|Lewy body core;GO:0016020|membrane;	GO:0044325|ion channel binding;	K14027	HERPUD1, HERP; homocysteine-responsive endoplasmic reticulum-resident ubiquitin-like domain member 1 protein
ENSG00000074370	-3.024715937	-1.786479069	-2.475390279	-0.856906964	-3.959786659	-0.852089216	-0.860052418	0.296111202	1.938393469	-0.731424362	ATP2A3	protein_coding	chr17:3923870-3964464:-	gi|426383571|ref|XP_004058352.1|	6020	0	PREDICTED: sarcoplasmic/endoplasmic reticulum calcium ATPase 3 isoform 1 [Gorilla gorilla gorilla]	gi|346986473|ref|NM_174956.2|	4826	0	Homo sapiens ATPase sarcoplasmic/endoplasmic reticulum Ca2+ transporting 3 (ATP2A3), transcript variant 3, mRNA	Q93084	2021	0	Sarcoplasmic/endoplasmic reticulum calcium ATPase 3	BH2515	529	3.00E-165	COG0474	pfam00122	E1-E2_ATPase	E1-E2 ATPase.	GO:0006816|calcium ion transport;GO:0034220|ion transmembrane transport;GO:1903779|regulation of cardiac conduction;	GO:0005783|endoplasmic reticulum;GO:0005789|endoplasmic reticulum membrane;GO:0016021|integral component of membrane;GO:0031965|nuclear membrane;GO:0031095|platelet dense tubular network membrane;GO:0016529|sarcoplasmic reticulum;GO:0033017|sarcoplasmic reticulum membrane;	GO:0005524|ATP binding;GO:0005388|calcium-transporting ATPase activity;GO:0046872|metal ion binding;	K05853	ATP2A; Ca2+ transporting ATPase, sarcoplasmic/endoplasmic reticulum [EC:3.6.3.8]
ENSG00000171517	2.631029074	2.576930072	4.830285064	3.364673845	4.278905486	1.921080472	0.744601098	2.566820884	0.458475426	1.773423903	LPAR3	protein_coding	chr1:84811602-84893213:-	gi|6912348|ref|NP_036284.1|	1701	0	lysophosphatidic acid receptor 3 [Homo sapiens]	gi|767903517|ref|XM_011541149.1|	3326	0	PREDICTED: Homo sapiens lysophosphatidic acid receptor 3 (LPAR3), transcript variant X1, mRNA	Q9UBY5	659	0	Lysophosphatidic acid receptor 3	.	.	.	.	pfam00001	7tm_1	7 transmembrane receptor (rhodopsin family). This family contains, amongst other G-protein-coupled receptors (GCPRs), members of the opsin family, which have been considered to be typical members of the rhodopsin superfamily. They share several motifs, mainly the seven transmembrane helices, GCPRs of the rhodopsin superfamily. All opsins bind a chromophore, such as 11-cis-retinal. The function of…	GO:0000187|activation of MAPK activity;GO:0032060|bleb assembly;GO:0007268|synaptic transmission;GO:0007186|G-protein coupled receptor signaling pathway;GO:0007187|G-protein coupled receptor signaling pathway, coupled to cyclic nucleotide second messenger;GO:0051928|positive regulation of calcium ion transport;GO:0048672|positive regulation of collateral sprouting;GO:0007204|positive regulation o…	GO:0030424|axon;GO:0005887|integral component of plasma membrane;GO:0005886|plasma membrane;	GO:0001965|G-protein alpha-subunit binding;GO:0004930|G-protein coupled receptor activity;GO:0008289|lipid binding;GO:0070915|lysophosphatidic acid receptor activity;GO:0005543|phospholipid binding;	K04294	LPAR3, EDG7; lysophosphatidic acid receptor 3
ENSG00000126561	1.472495917	1.263726966	1.717303663	1.886520419	1.144088859	0.438911882	0.284046862	-1.250451149	0.237361942	0.197185166	STAT5A	protein_coding	chr17:42287547-42311943:+	gi|21618342|ref|NP_003143.2|	4184	0	signal transducer and activator of transcription 5A isoform 1 [Homo sapiens]	gi|221316717|ref|NM_003152.3|	4301	0	Homo sapiens signal transducer and activator of transcription 5A (STAT5A), transcript variant 2, mRNA	P42229	1616	0	Signal transducer and activator of transcription 5A	.	.	.	.	pfam02864	STAT_bind	STAT protein, DNA binding domain. STAT proteins (Signal Transducers and Activators of Transcription) are a family of transcription factors that are specifically activated to regulate gene transcription when cells encounter cytokines and growth factors. This family represents the DNA binding domain of STAT, which has an ig-like fold. STAT proteins also include an SH2 domain pfam00017.	GO:0006103|2-oxoglutarate metabolic process;GO:0000255|allantoin metabolic process;GO:0006101|citrate metabolic process;GO:0006600|creatine metabolic process;GO:0046449|creatinine metabolic process;GO:0019221|cytokine-mediated signaling pathway;GO:0006631|fatty acid metabolic process;GO:0035723|interleukin-15-mediated signaling pathway;GO:0038110|interleukin-2-mediated signaling pathway;GO:003811…	GO:0005829|cytosol;GO:0005654|nucleoplasm;	GO:0003677|DNA binding;GO:0003700|transcription factor activity, sequence-specific DNA binding;GO:0004713|protein tyrosine kinase activity;GO:0000981|RNA polymerase II transcription factor activity, sequence-specific DNA binding;	K11223	STAT5A; signal transducer and activator of transcription 5A
ENSG00000077684	1.986111034	1.117620088	1.664720804	2.010561199	1.462417004	2.478801654	2.112124132	2.562016095	3.642302746	3.171054567	JADE1	protein_coding	chr4:128809623-128875224:+	gi|397505200|ref|XP_003823158.1|	4341	0	PREDICTED: protein Jade-1 isoform X5 [Pan paniscus]	gi|566006194|ref|NM_199320.3|	5772	0	Homo sapiens jade family PHD finger 1 (JADE1), transcript variant 1, mRNA	Q6IE81	1660	0	Protein Jade-1	YPR031w	181	7.00E-46	COG5141	pfam13832	zf-HC5HC2H_2	PHD-zinc-finger like domain.	GO:0006915|apoptotic process;GO:0043966|histone H3 acetylation;GO:0043983|histone H4-K12 acetylation;GO:0043981|histone H4-K5 acetylation;GO:0043982|histone H4-K8 acetylation;GO:0090090|negative regulation of canonical Wnt signaling pathway;GO:0030308|negative regulation of cell growth;GO:2000134|negative regulation of G1/S transition of mitotic cell cycle;	GO:0036064|ciliary basal body;GO:0005737|cytoplasm;GO:0005829|cytosol;GO:0000123|histone acetyltransferase complex;GO:0016607|nuclear speck;GO:0005654|nucleoplasm;GO:0005634|nucleus;GO:0005886|plasma membrane;	GO:0046872|metal ion binding;GO:0001105|RNA polymerase II transcription coactivator activity;	K11347	PHF17, JADE1; protein Jade-1
ENSG00000260428	0.438863257	-1.000112821	-0.341511262	-1.114674524	-1.175132017	-0.494414275	0.024583359	2.903264715	2.408991888	2.093939448	SCX	protein_coding	chr8:144266560-144268481:+	gi|148922889|ref|NP_001073983.1|	702	1.00E-88	basic helix-loop-helix transcription factor scleraxis [Homo sapiens]	gi|767953437|ref|XM_006716616.2|	999	0	PREDICTED: Homo sapiens scleraxis basic helix-loop-helix transcription factor (SCX), transcript variant X1, mRNA	Q7RTU7	275	4.00E-90	Basic helix-loop-helix transcription factor scleraxis	.	.	.	.	pfam00010	HLH	Helix-loop-helix DNA-binding domain.	GO:0030509|BMP signaling pathway;GO:0030154|cell differentiation;GO:0071260|cellular response to mechanical stimulus;GO:0071560|cellular response to transforming growth factor beta stimulus;GO:0002062|chondrocyte differentiation;GO:0030199|collagen fibril organization;GO:0035993|deltoid tuberosity development;GO:0048706|embryonic skeletal system development;GO:0001958|endochondral ossification;GO…	GO:0005634|nucleus;GO:0005667|transcription factor complex;	GO:0043425|bHLH transcription factor binding;GO:0003677|DNA binding;GO:0070888|E-box binding;GO:0046982|protein heterodimerization activity;GO:0000980|RNA polymerase II distal enhancer sequence-specific DNA binding;GO:0000981|RNA polymerase II transcription factor activity, sequence-specific DNA binding;GO:0043565|sequence-specific DNA binding;GO:0001205|transcriptional activator activity, RNA po…	.	.
ENSG00000087494	-2.732507125	-2.926414828	-0.818517297	-5.863746868	-2.931542341	-0.492608225	-2.172666073	1.81352554	0.752391647	-0.804383817	PTHLH	protein_coding	chr12:27958084-27972705:-	gi|130499270|ref|NP_001076188.1|	670	4.00E-80	parathyroid hormone-related protein precursor [Oryctolagus cuniculus]	gi|39995087|ref|NM_002820.2|	1811	0	Homo sapiens parathyroid hormone-like hormone (PTHLH), transcript variant 2, mRNA	P12272	260	3.00E-81	Parathyroid hormone-related protein	.	.	.	.	pfam01279	Parathyroid	Parathyroid hormone family.	GO:0007189|adenylate cyclase-activating G-protein coupled receptor signaling pathway;GO:0030282|bone mineralization;GO:0046058|cAMP metabolic process;GO:0007267|cell-cell signaling;GO:0008544|epidermis development;GO:0007565|female pregnancy;GO:0007186|G-protein coupled receptor signaling pathway;GO:0008285|negative regulation of cell proliferation;GO:0032331|negative regulation of chondrocyte di…	GO:0005737|cytoplasm;GO:0005829|cytosol;GO:0005576|extracellular region;GO:0005615|extracellular space;GO:0005794|Golgi apparatus;GO:0005654|nucleoplasm;	GO:0005179|hormone activity;GO:0051428|peptide hormone receptor binding;	.	.
ENSG00000188921	2.076150581	1.811603755	1.769205025	1.927925218	1.900513368	1.125178264	0.541084623	-0.413771392	0.168238659	0.72492622	HACD4	protein_coding	chr9:20999515-21031636:-	gi|148226324|ref|NP_001010915.2|	1197	2.00E-146	very-long-chain (3R)-3-hydroxyacyl-CoA dehydratase 4 [Homo sapiens]	gi|32400054|emb|AL662879.5|	7608	0	Homo sapiens chromosome 9 BAC RP11-279F22, complete sequence	Q5VWC8	465	6.00E-148	Very-long-chain (3R)-3-hydroxyacyl-CoA dehydratase 4	.	.	.	.	pfam04387	PTPLA	Protein tyrosine phosphatase-like protein, PTPLA. This family includes the mammalian protein tyrosine phosphatase-like protein, PTPLA. A significant variation of PTPLA from other protein tyrosine phosphatases is the presence of proline instead of catalytic arginine at the active site. It is thought that PTPLA proteins have a role in the development, differentiation, and maintenance of a number of…	GO:0030497|fatty acid elongation;GO:0030148|sphingolipid biosynthetic process;GO:0042761|very long-chain fatty acid biosynthetic process;	GO:0005783|endoplasmic reticulum;GO:0030176|integral component of endoplasmic reticulum membrane;	GO:0018812|3-hydroxyacyl-CoA dehydratase activity;GO:0019899|enzyme binding;	K10703	PHS1, PAS2; very-long-chain (3R)-3-hydroxyacyl-CoA dehydratase [EC:4.2.1.134]
ENSG00000138311	0.042816135	1.230455472	0.054618451	1.021498437	0.711685128	0.608028013	1.976431423	1.589674779	2.64063477	1.947090931	ZNF365	protein_coding	chr10:62374192-62670301:+	gi|57997550|emb|CAI46100.1|	2081	0	hypothetical protein [Homo sapiens]	gi|148596971|ref|NM_014951.2|	4173	0	Homo sapiens zinc finger protein 365 (ZNF365), transcript variant A, mRNA	Q70YC5	799	0	Protein ZNF365	.	.	.	.	pfam13654	AAA_32	AAA domain. This family includes a wide variety of AAA domains including some that have lost essential nucleotide binding residues in the P-loop.	GO:0021687|cerebellar molecular layer morphogenesis;GO:0060997|dendritic spine morphogenesis;GO:0010977|negative regulation of neuron projection development;GO:0048714|positive regulation of oligodendrocyte differentiation;GO:0010569|regulation of double-strand break repair via homologous recombination;GO:0000723|telomere maintenance;	GO:0005737|cytoplasm;GO:0043231|intracellular membrane-bounded organelle;GO:0005815|microtubule organizing center;	GO:0042802|identical protein binding;GO:0046872|metal ion binding;	K16737	ZNF365, Su48; protein ZNF365
ENSG00000175832	2.309919608	1.244278188	1.482575568	1.22265657	1.229748685	3.14993286	2.712195742	1.969201144	2.420360365	2.325755857	ETV4	protein_coding	chr17:43527844-43579620:-	gi|602288|gb|AAA95991.1|	2764	0	adenovirus E1A enhancer binding protein, partial [Homo sapiens]	gi|387598041|ref|NM_001079675.2|	2429	0	Homo sapiens ETS variant 4 (ETV4), transcript variant 2, mRNA	P43268	990	0	ETS translocation variant 4	.	.	.	.	pfam04621	ETS_PEA3_N	PEA3 subfamily ETS-domain transcription factor N terminal domain. The N terminus of the PEA3 transcription factors is implicated in transactivation and in inhibition of DNA binding. Transactivation is potentiated by activation of the Ras/MAP kinase and protein kinase A signalling cascades. The N terminal region contains conserved MAP kinase phosphorylation sites.	GO:0030154|cell differentiation;GO:0045944|positive regulation of transcription from RNA polymerase II promoter;	GO:0005730|nucleolus;GO:0005654|nucleoplasm;GO:0005634|nucleus;	GO:0000978|RNA polymerase II core promoter proximal region sequence-specific DNA binding;GO:0000981|RNA polymerase II transcription factor activity, sequence-specific DNA binding;GO:0001077|transcriptional activator activity, RNA polymerase II core promoter proximal region sequence-specific binding;	K15592	ETV4; ets translocation variant 4
ENSG00000142794	3.095516604	4.64746622	4.894814387	3.732969495	3.35424244	1.714944948	3.435365664	1.672014855	1.676199793	1.684324637	NBPF3	protein_coding	chr1:21440128-21485005:+	gi|14149997|ref|NP_115640.1|	2905	0	neuroblastoma breakpoint family member 3 isoform 1 [Homo sapiens]	gi|456367268|ref|NR_046176.2|	4296	0	Homo sapiens neuroblastoma breakpoint family member 3 (NBPF3), transcript variant 4, non-coding RNA	Q9H094	1123	0	Neuroblastoma breakpoint family member 3	.	.	.	.	pfam06758	DUF1220	Repeat of unknown function (DUF1220).	.	GO:0005737|cytoplasm;	.	.	.
ENSG00000119681	4.438995299	6.386839072	4.320606531	3.304624736	3.922915013	5.545544751	7.313333318	6.389582062	7.185353245	7.157469591	LTBP2	protein_coding	chr14:74498170-74612378:-	gi|686746034|ref|XP_009247622.1|	9175	0	PREDICTED: latent-transforming growth factor beta-binding protein 2 [Pongo abelii]	gi|46389563|ref|NM_000428.2|	8551	0	Homo sapiens latent transforming growth factor beta binding protein 2 (LTBP2), mRNA	Q14767	3443	0	Latent-transforming growth factor beta-binding protein 2	.	.	.	.	pfam00683	TB	TB domain. This domain is also known as the 8 cysteine domain. This family includes the hybrid domains. This cysteine rich repeat is found in TGF binding protein and fibrillin.	GO:0009306|protein secretion;GO:0006605|protein targeting;GO:0097435|fibril organization;GO:0007179|transforming growth factor beta receptor signaling pathway;	GO:0070062|extracellular exosome;GO:0031012|extracellular matrix;GO:0005576|extracellular region;GO:0005615|extracellular space;GO:0005622|intracellular;	GO:0005509|calcium ion binding;GO:0019838|growth factor binding;GO:0008201|heparin binding;	K08023	LTBP2_3_4; latent transforming growth factor beta binding protein 2/3/4
ENSG00000103257	4.572454334	5.002313197	5.659062588	5.569748434	4.443203506	5.629896697	5.702654647	6.464265123	6.892258476	5.556082983	SLC7A5	protein_coding	chr16:87830023-87869488:-	gi|71979932|ref|NP_003477.4|	2191	0	large neutral amino acids transporter small subunit 1 [Homo sapiens]	gi|71979931|ref|NM_003486.5|	4537	0	Homo sapiens solute carrier family 7 member 5 (SLC7A5), mRNA	Q01650	848	0	Large neutral amino acids transporter small subunit 1	BS_ykbA	139	1.00E-33	COG0531	pfam13520	AA_permease_2	Amino acid permease.	GO:0030154|cell differentiation;GO:0006520|cellular amino acid metabolic process;GO:0050900|leukocyte migration;GO:0007399|nervous system development;GO:0015804|neutral amino acid transport;	GO:0016324|apical plasma membrane;GO:0005829|cytosol;GO:0070062|extracellular exosome;GO:0005887|integral component of plasma membrane;GO:0043231|intracellular membrane-bounded organelle;GO:0016020|membrane;GO:0005886|plasma membrane;	GO:0015171|amino acid transmembrane transporter activity;GO:0015297|antiporter activity;GO:0015179|L-amino acid transmembrane transporter activity;GO:0015175|neutral amino acid transmembrane transporter activity;GO:0042605|peptide antigen binding;	K13780	SLC7A5, LAT1; solute carrier family 7 (L-type amino acid transporter), member 5
ENSG00000221963	3.648150422	3.95961838	4.107357448	3.933392643	3.695109899	2.522236236	3.379051916	2.073146021	1.501802473	0.800570846	APOL6	protein_coding	chr22:35648395-35668409:+	gi|795130854|ref|XP_011834350.1|	1419	9.00E-173	PREDICTED: apolipoprotein L6 isoform X1 [Mandrillus leucophaeus]	gi|87162462|ref|NM_030641.3|	10121	0	Homo sapiens apolipoprotein L6 (APOL6), mRNA	Q9BWW8	533	2.00E-169	Apolipoprotein L6	.	.	.	.	pfam05461	ApoL	Apolipoprotein L. Apo L belongs to the high density lipoprotein family that plays a central role in cholesterol transport. The cholesterol content of membranes is important in cellular processes such as modulating gene transcription and signal transduction both in the adult brain and during neurodevelopment. There are six apo L genes located in close proximity to each other on chromosome 22q12 in…	GO:0006869|lipid transport;GO:0042157|lipoprotein metabolic process;	GO:0005737|cytoplasm;GO:0005576|extracellular region;	GO:0008289|lipid binding;	K14480	APOL; apolipoprotein L
ENSG00000271709	-1.649017831	-0.21399213	-1.067048882	-2.032698722	-1.093452135	-0.528188859	0.973762503	-0.51735058	0.949718084	1.116776311	AC017033.1	lincRNA	chr2:120866378-120867403:-	.	.	.	.	gi|551846825|tpe|HG494561.1|	708	0	TPA: Homo sapiens long non-coding RNA OTTHUMT00000470050.1 (RP11-297J22.1 gene), lincRNA	.	.	.	.	.	.	.	.	pfam03006	HlyIII	Haemolysin-III related. Members of this family are integral membrane proteins. This family includes a protein with hemolytic activity from Bacillus cereus. It has been proposed that YOL002c encodes a Saccharomyces cerevisiae protein that plays a key role in metabolic pathways that regulate lipid and phosphate metabolizm. In eukaryotes, members are seven-transmembrane pass molecules found to encod…	.	.	.	.	.
ENSG00000127863	1.090705657	2.710096383	3.68640798	2.595512649	2.000346243	0.6392465	0.687776671	-0.016122999	-0.523986285	0.83148269	TNFRSF19	protein_coding	chr13:23570370-23676104:+	gi|23238204|ref|NP_683760.1|	1793	0	tumor necrosis factor receptor superfamily member 19 isoform 2 precursor [Homo sapiens]	gi|325120960|ref|NM_001204459.1|	4277	0	Homo sapiens tumor necrosis factor receptor superfamily member 19 (TNFRSF19), transcript variant 4, mRNA	Q9NS68	686	0	Tumor necrosis factor receptor superfamily member 19	.	.	.	.	pfam00020	TNFR_c6	TNFR/NGFR cysteine-rich region.	GO:0006915|apoptotic process;GO:0001942|hair follicle development;GO:0007254|JNK cascade;GO:0043123|positive regulation of I-kappaB kinase/NF-kappaB signaling;GO:0046330|positive regulation of JNK cascade;GO:0009888|tissue development;	GO:0016021|integral component of membrane;GO:0005622|intracellular;GO:0005886|plasma membrane;	GO:0005031|tumor necrosis factor-activated receptor activity;	K05155	TNFRSF19, TROY; tumor necrosis factor receptor superfamily member 19
ENSG00000164574	3.33327238	2.764036333	3.12929742	3.250040274	4.37678181	4.142209924	3.607316382	4.67701524	5.340471265	5.402801334	GALNT10	protein_coding	chr5:154190730-154420984:+	gi|38195091|ref|NP_938080.1|	3068	0	polypeptide N-acetylgalactosaminyltransferase 10 [Homo sapiens]	gi|293336490|ref|NM_198321.3|	5956	0	Homo sapiens polypeptide N-acetylgalactosaminyltransferase 10 (GALNT10), mRNA	Q86SR1	1182	0	Polypeptide N-acetylgalactosaminyltransferase 10	.	.	.	.	pfam00535	Glycos_transf_2	Glycosyl transferase family 2. Diverse family, transferring sugar from UDP-glucose, UDP-N-acetyl- galactosamine, GDP-mannose or CDP-abequose, to a range of substrates including cellulose, dolichol phosphate and teichoic acids.	GO:0016266|O-glycan processing;GO:0006493|protein O-linked glycosylation;	GO:0000139|Golgi membrane;GO:0016021|integral component of membrane;	GO:0030246|carbohydrate binding;GO:0046872|metal ion binding;GO:0004653|polypeptide N-acetylgalactosaminyltransferase activity;	K00710	GALNT; polypeptide N-acetylgalactosaminyltransferase [EC:2.4.1.41]
ENSG00000137166	2.777848237	1.422182036	2.249407	1.927222044	2.239517962	2.904466275	2.053716696	3.473327423	3.54209992	3.037672248	FOXP4	protein_coding	chr6:41546426-41602384:+	gi|60498989|ref|NP_001012426.1|	2627	0	forkhead box protein P4 isoform 1 [Homo sapiens]	gi|60498988|ref|NM_001012426.1|	5948	0	Homo sapiens forkhead box P4 (FOXP4), transcript variant 1, mRNA	Q8IVH2	984	0	Forkhead box protein P4	SPBC4C3.05	85.1	1.00E-15	COG5025	pfam00250	Fork_head	Fork head domain.	GO:0009653|anatomical structure morphogenesis;GO:0030154|cell differentiation;GO:0006351|transcription, DNA-templated;	GO:0005634|nucleus;	GO:0046872|metal ion binding;GO:0000981|RNA polymerase II transcription factor activity, sequence-specific DNA binding;GO:0043565|sequence-specific DNA binding;	K09409	FOXP; forkhead box protein P
ENSG00000011201	-1.981183786	-3.197195502	-3.812643201	-2.70166842	-3.009843129	-0.942864864	-1.176064737	-1.809805976	-1.778073543	-1.760518595	ANOS1	protein_coding	chrX:8528874-8732186:-	gi|119619165|gb|EAW98759.1|	3281	0	Kallmann syndrome 1 sequence [Homo sapiens]	gi|119395745|ref|NM_000216.2|	6314	0	Homo sapiens anosmin 1 (ANOS1), mRNA	P23352	1267	0	Anosmin-1	.	.	.	.	pfam00095	WAP	WAP-type (Whey Acidic Protein) 'four-disulfide core'.	GO:0007411|axon guidance;GO:0007155|cell adhesion;GO:0006935|chemotaxis;GO:0008543|fibroblast growth factor receptor signaling pathway;	GO:0031012|extracellular matrix;GO:0005576|extracellular region;GO:0005615|extracellular space;GO:0005886|plasma membrane;	GO:0005201|extracellular matrix structural constituent;GO:0008201|heparin binding;GO:0004867|serine-type endopeptidase inhibitor activity;	.	.
ENSG00000146674	6.363962626	7.537530812	6.465561429	5.351059223	5.038392171	6.306219632	7.924774961	6.447386107	9.273700889	9.619592404	IGFBP3	protein_coding	chr7:45912245-45921874:-	gi|114319031|gb|ABI63364.1|	1288	3.00E-169	insulin-like growth factor binding protein 3 [Homo sapiens]	gi|62243067|ref|NM_000598.4|	2366	0	Homo sapiens insulin-like growth factor binding protein 3 (IGFBP3), transcript variant 2, mRNA	P17936	473	1.00E-159	Insulin-like growth factor-binding protein 3	.	.	.	.	pfam00219	IGFBP	Insulin-like growth factor binding protein.	GO:0006915|apoptotic process;GO:0044267|cellular protein metabolic process;GO:0008285|negative regulation of cell proliferation;GO:0001933|negative regulation of protein phosphorylation;GO:0009968|negative regulation of signal transduction;GO:0014912|negative regulation of smooth muscle cell migration;GO:0048662|negative regulation of smooth muscle cell proliferation;GO:0001649|osteoblast differe…	GO:0005788|endoplasmic reticulum lumen;GO:0005576|extracellular region;GO:0005615|extracellular space;GO:0016942|insulin-like growth factor binding protein complex;GO:0042567|insulin-like growth factor ternary complex;GO:0005634|nucleus;	GO:0001968|fibronectin binding;GO:0005520|insulin-like growth factor binding;GO:0031994|insulin-like growth factor I binding;GO:0031995|insulin-like growth factor II binding;GO:0046872|metal ion binding;GO:0008160|protein tyrosine phosphatase activator activity;	K10138	IGFBP3; insulin-like growth factor-binding protein 3
ENSG00000268941	-2.513450398	0	-1.779656688	-1.745606217	-2.127858352	-2.14744914	0.071547604	2.432633709	0.66346668	0.497120474	LINC01711	lincRNA	chr20:58634772-58635738:+	gi|12803965|gb|AAH02831.1|	483	2.00E-57	MGC4294 protein [Homo sapiens]	gi|666671864|tpe|LK937951.1|	967	0	TPA: Homo sapiens long non-coding RNA OTTHUMT00000474786.1 (RP5-907D15.4 gene), lincRNA	.	.	.	.	.	.	.	.	pfam02161	Prog_receptor	Progesterone receptor.	.	.	.	.	.
ENSG00000174792	-4.18346156	0	0	0	0	0.157509931	-3.676557199	-1.05387246	-2.230150671	-4.172189357	ODAPH	protein_coding	chr4:75556048-75565885:+	gi|332801025|ref|NP_001193910.1|	722	3.00E-88	uncharacterized protein C4orf26 isoform 1 precursor [Homo sapiens]	gi|332801026|ref|NM_178497.3|	1874	0	Homo sapiens chromosome 4 open reading frame 26 (C4orf26), transcript variant 2, mRNA	Q17RF5	194	3.00E-57	Odontogenesis associated phosphoprotein	.	.	.	.	pfam13900	GVQW	Putative binding domain. This short domain is often found nested inside other longer domains. The function is not known, but the domain carries a highly conserved GVQW motif. The members are rich in proline and cysteine. This may be a binding domain.	GO:0070169|positive regulation of biomineral tissue development;GO:0070175|positive regulation of enamel mineralization;	GO:0005576|extracellular region;	.	.	.
ENSG00000274253	-2.053391029	0.60648221	1.863771865	1.169937921	1.217989411	-2.324511156	-0.850902151	-2.091386774	-1.446262542	-1.149292517	AC138649.1	sense_overlapping	chr15:22757857-22778741:+	gi|931593898|ref|XP_008959649.2|	297	4.00E-27	PREDICTED: uncharacterized protein LOC100984613 [Pan paniscus]	gi|685844404|tpe|LN608556.1|	1449	0	TPA: Homo sapiens long non-coding RNA OTTHUMT00000415896.4 (RP11-566K19.6 gene), sense_overlapping	Q6UX73	81.6	2.00E-15	UPF0764 protein C16orf89	.	.	.	.	pfam13900	GVQW	Putative binding domain. This short domain is often found nested inside other longer domains. The function is not known, but the domain carries a highly conserved GVQW motif. The members are rich in proline and cysteine. This may be a binding domain.	.	GO:0005829|cytosol;GO:0070062|extracellular exosome;GO:0016020|membrane;	GO:0042803|protein homodimerization activity;	.	.
ENSG00000229056	-1.661637517	-2.270481013	-0.027360382	-0.800549009	-1.275959274	-2.295199811	-1.908757526	4.3755289	1.891461746	1.133535687	AC020571.1	antisense	chr2:196260024-196264204:+	gi|119590530|gb|EAW70124.1|	344	4.00E-36	hCG2012367 [Homo sapiens]	gi|551848200|tpe|HG495093.1|	1413	0	TPA: Homo sapiens long non-coding RNA OTTHUMT00000335312.1 (AC020571.3 gene), antisense	.	.	.	.	.	.	.	.	pfam06852	DUF1248	Protein of unknown function (DUF1248). This family represents a conserved region within a number of proteins of unknown function that seem to be specific to C. elegans. Note that some family members contain more than one copy of this region.	.	.	.	.	.
ENSG00000196776	4.065009279	4.562183967	4.508202913	4.634315495	4.52497761	3.320004159	3.238895931	2.943014372	2.957435918	2.930863863	CD47	protein_coding	chr3:108043094-108091862:-	gi|119600141|gb|EAW79735.1|	276	5.00E-25	hCG2023048, partial [Homo sapiens]	gi|21733252|emb|AL832675.1|	6692	0	Homo sapiens mRNA; cDNA DKFZp313F0317 (from clone DKFZp313F0317)	.	.	.	.	.	.	.	.	pfam13900	GVQW	Putative binding domain. This short domain is often found nested inside other longer domains. The function is not known, but the domain carries a highly conserved GVQW motif. The members are rich in proline and cysteine. This may be a binding domain.	.	.	.	.	.
ENSG00000167178	-4.169134559	-5.19057484	0	-6.710289648	0	-3.344648435	-3.2476417	-0.385127198	-0.374985407	-0.370176271	ISLR2	protein_coding	chr15:74100311-74138540:+	gi|685551561|ref|XP_009208857.1|	3253	0	PREDICTED: immunoglobulin superfamily containing leucine-rich repeat protein 2 isoform X2 [Papio anubis]	gi|194306617|ref|NM_001130136.1|	4817	0	Homo sapiens immunoglobulin superfamily containing leucine-rich repeat 2 (ISLR2), transcript variant 1, mRNA	Q6UXK2	1199	0	Immunoglobulin superfamily containing leucine-rich repeat protein 2	alr0124_1	52.8	6.00E-06	COG4886	pfam13900	GVQW	Putative binding domain. This short domain is often found nested inside other longer domains. The function is not known, but the domain carries a highly conserved GVQW motif. The members are rich in proline and cysteine. This may be a binding domain.	GO:0045773|positive regulation of axon extension;	GO:0009986|cell surface;GO:0016021|integral component of membrane;GO:0005886|plasma membrane;	.	.	.
ENSG00000259498	-0.165449519	-0.110141873	-0.989198092	-1.05465844	-1.064501181	-0.269784065	0.1167838	-0.407790152	1.32856976	1.215855053	TPM1-AS	antisense	chr15:63046034-63049387:-	gi|21751224|dbj|BAC03923.1|	507	4.00E-54	unnamed protein product [Homo sapiens]	gi|551880845|tpe|HG507115.1|	3354	0	TPA: Homo sapiens long non-coding RNA OTTHUMT00000417735.1 (RP11-244F12.3 gene), antisense	P67937	56.6	3.00E-07	Tropomyosin alpha-4 chain	.	.	.	.	pfam00261	Tropomyosin	Tropomyosin.	GO:0007015|actin filament organization;GO:0006936|muscle contraction;	GO:0015629|actin cytoskeleton;GO:0005884|actin filament;GO:0030863|cortical cytoskeleton;GO:0031941|filamentous actin;GO:0005862|muscle thin filament tropomyosin;GO:0002102|podosome;	GO:0051015|actin filament binding;GO:0042802|identical protein binding;GO:0046872|metal ion binding;GO:0046982|protein heterodimerization activity;GO:0042803|protein homodimerization activity;GO:0008307|structural constituent of muscle;	K10375	TPM4; tropomyosin 4
ENSG00000250697	-3.11577872	-3.139878371	0	-4.083363452	-4.143729634	-0.358341548	-2.193650047	-1.347319546	-0.254709568	0.649242275	AC010343.3	lincRNA	chr5:32925639-33297910:-	gi|119570760|gb|EAW50375.1|	135	1.00E-07	hCG1982155, partial [Homo sapiens]	gi|551855705|tpe|HG497860.1|	619	0	TPA: Homo sapiens long non-coding RNA OTTHUMT00000366718.1 (CTD-2066L21.3 gene), lincRNA	.	.	.	.	.	.	.	.	pfam12076	Wax2_C	WAX2 C-terminal domain. This presumed domain is functionally uncharacterized. This domain is found in eukaryotes. This domain is about 170 amino acids in length. This domain is found associated with pfam04116. This domain has a conserved LEGW sequence motif. This region has similarity to short chain dehydrogenases.	.	.	.	.	.
ENSG00000152518	5.131297191	5.403236585	5.027616332	5.446240735	5.479201769	4.376973142	4.236734854	2.811038022	3.97557876	3.983312461	ZFP36L2	protein_coding	chr2:43222402-43226609:-	gi|953873897|ref|XP_014586419.1|	1222	1.00E-152	PREDICTED: LOW QUALITY PROTEIN: zinc finger protein 36, C3H1 type-like 2 [Equus caballus]	gi|188536101|ref|NM_006887.4|	3693	0	Homo sapiens ZFP36 ring finger protein-like 2 (ZFP36L2), mRNA	P47974	470	6.00E-151	mRNA decay activator protein ZFP36L2	SPBC1718.07c	98.2	1.00E-20	COG5063	pfam04553	Tis11B_N	Tis11B like protein, N terminus. Members of this family always contain a tandem repeat of CCCH zinc fingers pfam00642. Tis11B, Tis11D and their homologues are thought to be regulatory proteins involved in the response to growth factors. The function of the N terminus is unknown.	GO:0061158|3'-UTR-mediated mRNA destabilization;GO:0008283|cell proliferation;GO:0071364|cellular response to epidermal growth factor stimulus;GO:0044344|cellular response to fibroblast growth factor stimulus;GO:0071385|cellular response to glucocorticoid stimulus;GO:0097011|cellular response to granulocyte macrophage colony-stimulating factor stimulus;GO:0071560|cellular response to transforming…	GO:0005737|cytoplasm;GO:0005829|cytosol;GO:0005634|nucleus;	GO:0017091|AU-rich element binding;GO:0003677|DNA binding;GO:0003700|transcription factor activity, sequence-specific DNA binding;GO:0046872|metal ion binding;GO:0035925|mRNA 3'-UTR AU-rich region binding;GO:0003723|RNA binding;GO:0000981|RNA polymerase II transcription factor activity, sequence-specific DNA binding;	K18753	ZFP36L; butyrate response factor 1
ENSG00000163840	4.518051567	3.408517098	3.866504214	3.666102464	3.618969775	2.878183973	2.950140842	2.032995023	1.76653465	1.293827095	DTX3L	protein_coding	chr3:122564238-122575203:+	gi|19923717|ref|NP_612144.1|	3976	0	E3 ubiquitin-protein ligase DTX3L [Homo sapiens]	gi|194578892|ref|NM_138287.3|	5768	0	Homo sapiens deltex 3 like, E3 ubiquitin ligase (DTX3L), mRNA	Q8TDB6	1536	0	E3 ubiquitin-protein ligase DTX3L	.	.	.	.	pfam13900	GVQW	Putative binding domain. This short domain is often found nested inside other longer domains. The function is not known, but the domain carries a highly conserved GVQW motif. The members are rich in proline and cysteine. This may be a binding domain.	GO:0006974|cellular response to DNA damage stimulus;GO:0051607|defense response to virus;GO:0006302|double-strand break repair;GO:0008333|endosome to lysosome transport;GO:0033522|histone H2A ubiquitination;GO:0033523|histone H2B ubiquitination;GO:0010390|histone monoubiquitination;GO:0045087|innate immune response;GO:0051444|negative regulation of ubiquitin-protein transferase activity;GO:003556…	GO:0005737|cytoplasm;GO:0005829|cytosol;GO:0031901|early endosome membrane;GO:0005765|lysosomal membrane;GO:0005764|lysosome;GO:0005654|nucleoplasm;GO:0005634|nucleus;GO:0032991|macromolecular complex;	GO:0008047|enzyme activator activity;GO:0019899|enzyme binding;GO:0004857|enzyme inhibitor activity;GO:0042393|histone binding;GO:0046872|metal ion binding;GO:0097677|STAT family protein binding;GO:0044389|ubiquitin-like protein ligase binding;GO:0004842|ubiquitin-protein transferase activity;	K06058	DTX; deltex [EC:2.3.2.27]
ENSG00000116690	0	0	-5.478613484	-6.43843183	-6.498367195	0	-3.97226904	-0.712637733	-5.520323055	-3.29957851	PRG4	protein_coding	chr1:186296279-186314562:+	gi|735997424|ref|NP_001121180.2|	2176	0	proteoglycan 4 isoform B preproprotein [Homo sapiens]	gi|735997425|ref|NM_005807.4|	5044	0	Homo sapiens proteoglycan 4 (PRG4), transcript variant A, mRNA	Q92954	773	0	Proteoglycan 4	.	.	.	.	pfam05403	Plasmodium_HRP	Plasmodium histidine-rich protein (HRPII/III). This family consists of several histidine-rich protein II and III sequence from Plasmodium falciparum.	GO:0008283|cell proliferation;GO:0006955|immune response;	.	GO:0030247|polysaccharide binding;GO:0005044|scavenger receptor activity;	.	.
ENSG00000122035	3.56643938	4.226718326	5.801010232	5.520527685	4.568568043	0.747889805	2.622436846	-0.184608769	-0.499421785	0.749140252	RASL11A	protein_coding	chr13:27270327-27273690:+	gi|795254431|ref|XP_011855355.1|	1413	0	PREDICTED: ras-like protein family member 11A [Mandrillus leucophaeus]	gi|45592962|ref|NM_206827.1|	1543	0	Homo sapiens RAS like family 11 member A (RASL11A), mRNA	Q6T310	463	1.00E-160	Ras-like protein family member 11A	.	.	.	.	pfam00071	Ras	Ras family. Includes sub-families Ras, Rab, Rac, Ral, Ran, Rap Ypt1 and more. Shares P-loop motif with GTP_EFTU, arf and myosin_head. See pfam00009 pfam00025, pfam00063. As regards Rab GTPases, these are important regulators of vesicle formation, motility and fusion. They share a fold in common with all Ras GTPases: this is a six-stranded beta-sheet surrounded by five alpha-helices.	GO:0045943|positive regulation of transcription from RNA polymerase I promoter;GO:0007165|signal transduction;GO:0006351|transcription, DNA-templated;	GO:0016020|membrane;GO:0005730|nucleolus;	GO:0005525|GTP binding;GO:0003924|GTPase activity;	K07852	RASL11A; Ras-like protein family member 11A
ENSG00000143473	-1.634393442	-0.836702761	-7.420116774	-5.404852439	-4.468251553	-0.224092834	1.627774966	0.654309927	1.203121864	0.357111512	KCNH1	protein_coding	chr1:210676823-211134180:-	gi|27437001|ref|NP_758872.1|	4981	0	potassium voltage-gated channel subfamily H member 1 isoform 1 [Homo sapiens]	gi|194272162|ref|NM_172362.2|	8106	0	Homo sapiens potassium voltage-gated channel subfamily H member 1 (KCNH1), transcript variant 1, mRNA	O95259	1923	0	Potassium voltage-gated channel subfamily H member 1	CC0285_1	76.3	9.00E-14	COG2202	pfam13426	PAS_9	PAS domain.	GO:0071277|cellular response to calcium ion;GO:0007520|myoblast fusion;GO:0048015|phosphatidylinositol-mediated signaling;GO:0071805|potassium ion transmembrane transport;GO:0006813|potassium ion transport;GO:0042127|regulation of cell proliferation;GO:0034765|regulation of ion transmembrane transport;GO:0042391|regulation of membrane potential;GO:0001964|startle response;	GO:0030673|axolemma;GO:0030054|cell junction;GO:0009986|cell surface;GO:0030425|dendrite;GO:0031901|early endosome membrane;GO:0005887|integral component of plasma membrane;GO:0043231|intracellular membrane-bounded organelle;GO:0005637|nuclear inner membrane;GO:0043204|perikaryon;GO:0048471|perinuclear region of cytoplasm;GO:0005886|plasma membrane;GO:0014069|postsynaptic density;GO:0045211|posts…	GO:0071889|14-3-3 protein binding;GO:0005516|calmodulin binding;GO:0005251|delayed rectifier potassium channel activity;GO:0042802|identical protein binding;GO:0044325|ion channel binding;GO:1902936|phosphatidylinositol bisphosphate binding;GO:0000155|phosphorelay sensor kinase activity;GO:0046982|protein heterodimerization activity;GO:0019901|protein kinase binding;	K04904	KCNH1; potassium voltage-gated channel Eag-related subfamily H member 1
ENSG00000150782	-0.587201303	-2.243123847	-0.590044195	-0.465802279	-0.248767002	-1.782614574	-4.031570871	0	-2.26373572	-3.207060737	IL18	protein_coding	chr11:112143251-112164117:-	gi|342349321|ref|NP_001230140.1|	860	2.00E-109	interleukin-18 isoform 2 [Homo sapiens]	gi|16198404|gb|BC015863.1|	1682	0	Homo sapiens interleukin 18 (interferon-gamma-inducing factor), mRNA (cDNA clone IMAGE:4691511), with apparent retained intron	Q14116	333	6.00E-110	Interleukin-18	.	.	.	.	pfam00340	IL1	Interleukin-1 / 18. This family includes interleukin-1 and interleukin-18.	GO:0032148|activation of protein kinase B activity;GO:0001525|angiogenesis;GO:0008283|cell proliferation;GO:0007267|cell-cell signaling;GO:0071407|cellular response to organic cyclic compound;GO:0042033|chemokine biosynthetic process;GO:0042632|cholesterol homeostasis;GO:0019221|cytokine-mediated signaling pathway;GO:0042253|granulocyte macrophage colony-stimulating factor biosynthetic process;GO…	GO:0005829|cytosol;GO:0005576|extracellular region;GO:0005615|extracellular space;	GO:0005125|cytokine activity;GO:0045515|interleukin-18 receptor binding;	K05482	IL18, IL1F4; interleukin 18
ENSG00000068079	4.606675491	3.39859968	4.041552899	3.955756007	3.525714903	2.656021284	3.047362518	1.081943883	0.893384368	0.837529637	IFI35	protein_coding	chr17:43006725-43014456:+	gi|530412093|ref|XP_005257359.1|	1476	0	PREDICTED: interferon-induced 35 kDa protein isoform X1 [Homo sapiens]	gi|306922357|ref|NM_005533.4|	1226	0	Homo sapiens interferon induced protein 35 (IFI35), mRNA	P80217	573	0	Interferon-induced 35 kDa protein	.	.	.	.	pfam07292	NID	Nmi/IFP 35 domain (NID). This family represents a domain of approximately 90 residues that is tandemly repeated within interferon-induced 35 kDa protein (IFP 35) and the homologous N-myc-interactor (Nmi). This domain mediates Nmi-Nmi protein interactions and subcellular localisation.	GO:0060337|type I interferon signaling pathway;	GO:0005829|cytosol;GO:0005634|nucleus;	.	.	.
ENSG00000139832	1.709654842	1.37586109	2.154258801	1.65648302	0.542954078	0.693269868	0.079925896	-1.087086375	-0.402055255	-0.416407594	RAB20	protein_coding	chr13:110523066-110561733:-	gi|8923401|ref|NP_060287.1|	1263	3.00E-170	ras-related protein Rab-20 [Homo sapiens]	gi|734520287|ref|NM_017817.2|	1518	0	Homo sapiens RAB20, member RAS oncogene family (RAB20), mRNA	Q9NX57	491	9.00E-172	Ras-related protein Rab-20	.	.	.	.	pfam00071	Ras	Ras family. Includes sub-families Ras, Rab, Rac, Ral, Ran, Rap Ypt1 and more. Shares P-loop motif with GTP_EFTU, arf and myosin_head. See pfam00009 pfam00025, pfam00063. As regards Rab GTPases, these are important regulators of vesicle formation, motility and fusion. They share a fold in common with all Ras GTPases: this is a six-stranded beta-sheet surrounded by five alpha-helices.	GO:0071346|cellular response to interferon-gamma;GO:0090383|phagosome acidification;GO:0090385|phagosome-lysosome fusion;GO:0015031|protein transport;GO:0030100|regulation of endocytosis;	GO:0005769|early endosome;GO:0005794|Golgi apparatus;GO:0043231|intracellular membrane-bounded organelle;GO:0045335|phagocytic vesicle;GO:0030670|phagocytic vesicle membrane;GO:0005886|plasma membrane;	GO:0005525|GTP binding;GO:0003924|GTPase activity;	K07911	RAB20; Ras-related protein Rab-20
ENSG00000164303	-3.572158546	-3.082200723	-0.155094404	-6.338291027	-3.408949374	-5.423875341	0	-6.406947765	0	0	ENPP6	protein_coding	chr4:184088706-184221230:-	gi|635045999|ref|XP_007998572.1|	2459	0	PREDICTED: ectonucleotide pyrophosphatase/phosphodiesterase family member 6 isoform X2 [Chlorocebus sabaeus]	gi|195539377|ref|NM_153343.3|	3936	0	Homo sapiens ectonucleotide pyrophosphatase/phosphodiesterase 6 (ENPP6), mRNA	Q6UWR7	870	0	Ectonucleotide pyrophosphatase/phosphodiesterase family member 6	SPBC725.05c	201	6.00E-54	COG1524	pfam01663	Phosphodiest	Type I phosphodiesterase / nucleotide pyrophosphatase. This family consists of phosphodiesterases, including human plasma-cell membrane glycoprotein PC-1 / alkaline phosphodiesterase i / nucleotide pyrophosphatase (nppase). These enzymes catalyse the cleavage of phosphodiester and phosphosulfate bonds in NAD, deoxynucleotides and nucleotide sugars. Also in this family is ATX an autotaxin, tumor c…	GO:0019695|choline metabolic process;GO:0046475|glycerophospholipid catabolic process;GO:0006629|lipid metabolic process;	GO:0031225|anchored component of membrane;GO:0070062|extracellular exosome;GO:0005576|extracellular region;GO:0005886|plasma membrane;	GO:0047390|glycerophosphocholine cholinephosphodiesterase activity;GO:0008889|glycerophosphodiester phosphodiesterase activity;GO:0008081|phosphoric diester hydrolase activity;	K08743	ENPP6; ectonucleotide pyrophosphatase/phosphodiesterase family member 6 [EC:3.1.4.-]
ENSG00000101290	3.748435752	3.750555718	3.026515899	3.425935319	3.824715344	2.812679678	2.734432955	1.608667919	1.818691355	1.793481576	CDS2	protein_coding	chr20:5126786-5197887:+	gi|20143480|ref|NP_003809.1|	2381	0	phosphatidate cytidylyltransferase 2 [Homo sapiens]	gi|334085265|ref|NM_003818.3|	9298	0	Homo sapiens CDP-diacylglycerol synthase 2 (CDS2), mRNA	O95674	921	0	Phosphatidate cytidylyltransferase 2	SPBC13A2.03	320	1.00E-94	COG0575	pfam01148	CTP_transf_1	Cytidylyltransferase family. The members of this family are integral membrane protein cytidylyltransferases. The family includes phosphatidate cytidylyltransferase EC:2.7.7.41 as well as Sec59 from yeast. Sec59 is a dolichol kinase EC:2.7.1.108.	GO:0016024|CDP-diacylglycerol biosynthetic process;GO:0006655|phosphatidylglycerol biosynthetic process;	GO:0005789|endoplasmic reticulum membrane;GO:0016021|integral component of membrane;GO:0016020|membrane;GO:0005743|mitochondrial inner membrane;	GO:0004605|phosphatidate cytidylyltransferase activity;	K00981	E2.7.7.41, CDS1, CDS2, cdsA; phosphatidate cytidylyltransferase [EC:2.7.7.41]
ENSG00000006016	-4.737388444	-4.177786729	-1.743602024	-3.12380257	-1.377801669	-2.204465872	0.839769877	5.17567365	3.408786097	3.901237452	CRLF1	protein_coding	chr19:18572220-18607741:-	gi|768004705|ref|XP_011526725.1|	1675	0	PREDICTED: cytokine receptor-like factor 1 isoform X2 [Homo sapiens]	gi|260655997|ref|NM_004750.4|	1792	0	Homo sapiens cytokine receptor-like factor 1 (CRLF1), mRNA	O75462	649	0	Cytokine receptor-like factor 1	.	.	.	.	pfam09067	EpoR_lig-bind	Erythropoietin receptor, ligand binding. Members of this family interact with erythropoietin (EPO), with subsequent initiation of the downstream chain of events associated with binding of EPO to the receptor, including EPO-induced erythroblast proliferation and differentiation through induction of the JAK2/STAT5 signaling cascade. The domain adopts a secondary structure composed of a short amino-…	GO:0019221|cytokine-mediated signaling pathway;GO:0070106|interleukin-27-mediated signaling pathway;GO:2000672|negative regulation of motor neuron apoptotic process;GO:0043524|negative regulation of neuron apoptotic process;GO:0008284|positive regulation of cell proliferation;GO:0042531|positive regulation of tyrosine phosphorylation of STAT protein;GO:0010469|regulation of receptor activity;GO:0…	GO:0097058|CRLF-CLCF1 complex;GO:0005829|cytosol;GO:0005576|extracellular region;GO:0005615|extracellular space;	GO:0019955|cytokine binding;GO:0046982|protein heterodimerization activity;	.	.
ENSG00000111913	0.153685218	0.336511426	0.127636871	2.353021149	2.728345972	-2.748475355	-2.307674212	-2.484041393	-2.235642776	-0.470677515	RIPOR2	protein_coding	chr6:24804281-25042170:-	gi|119575872|gb|EAW55468.1|	5152	0	chromosome 6 open reading frame 32, isoform CRA_b [Homo sapiens]	gi|556695470|ref|NM_014722.3|	5675	0	Homo sapiens family with sequence similarity 65 member B (FAM65B), transcript variant 1, mRNA	Q9Y4F9	1971	0	Rho family-interacting cell polarization regulator 2	.	.	.	.	pfam13900	GVQW	Putative binding domain. This short domain is often found nested inside other longer domains. The function is not known, but the domain carries a highly conserved GVQW motif. The members are rich in proline and cysteine. This may be a binding domain.	GO:0007155|cell adhesion;GO:1990869|cellular response to chemokine;GO:0006935|chemotaxis;GO:0007162|negative regulation of cell adhesion;GO:1903904|negative regulation of establishment of T cell polarity;GO:2001107|negative regulation of Rho guanyl-nucleotide exchange factor activity;GO:0035024|negative regulation of Rho protein signal transduction;GO:2000405|negative regulation of T cell migrati…	GO:0016324|apical plasma membrane;GO:0005737|cytoplasm;GO:0005856|cytoskeleton;GO:0030175|filopodium;GO:0032420|stereocilium;GO:0060171|stereocilium membrane;	GO:0071889|14-3-3 protein binding;	.	.
ENSG00000154127	3.58229689	3.667082415	2.73447976	2.947915285	3.392892251	4.271160298	4.63509038	5.155149576	4.901248098	4.910524361	UBASH3B	protein_coding	chr11:122655675-122814473:+	gi|24497612|ref|NP_116262.2|	3373	0	ubiquitin-associated and SH3 domain-containing protein B [Homo sapiens]	gi|163644319|ref|NM_032873.4|	6897	0	Homo sapiens ubiquitin associated and SH3 domain containing B (UBASH3B), mRNA	Q8TF42	1301	0	Ubiquitin-associated and SH3 domain-containing protein B	alr2972	59.3	2.00E-08	COG0406	pfam00300	His_Phos_1	Histidine phosphatase superfamily (branch 1). The histidine phosphatase superfamily is so named because catalysis centres on a conserved His residue that is transiently phosphorylated during the catalytic cycle. Other conserved residues contribute to a 'phosphate pocket' and interact with the phospho group of substrate before, during and after its transfer to the His residue. Structure and sequen…	GO:0038063|collagen-activated tyrosine kinase receptor signaling pathway;GO:0045779|negative regulation of bone resorption;GO:0045671|negative regulation of osteoclast differentiation;GO:0090331|negative regulation of platelet aggregation;GO:0006469|negative regulation of protein kinase activity;GO:0009968|negative regulation of signal transduction;GO:0070527|platelet aggregation;GO:0043393|regul…	GO:0005737|cytoplasm;GO:0005634|nucleus;	GO:0042802|identical protein binding;GO:0051219|phosphoprotein binding;GO:0004725|protein tyrosine phosphatase activity;GO:0031625|ubiquitin protein ligase binding;	K18993	UBASH3, STS; ubiquitin-associated and SH3 domain-containing protein [EC:3.1.3.48]
ENSG00000125965	-2.091415579	-2.252966955	-1.646962995	0.502226226	-2.994601508	-3.276986506	-3.305387422	-4.586004751	-4.008917601	-5.533471852	GDF5	protein_coding	chr20:35433347-35454746:-	gi|611435007|ref|NP_000548.2|	2164	0	growth/differentiation factor 5 preproprotein [Homo sapiens]	gi|982742432|ref|NM_001319138.1|	2572	0	Homo sapiens growth differentiation factor 5 (GDF5), transcript variant 1, mRNA	P43026	837	0	Growth/differentiation factor 5	.	.	.	.	pfam00019	TGF_beta	Transforming growth factor beta like domain.	GO:0048468|cell development;GO:0007267|cell-cell signaling;GO:0060591|chondroblast differentiation;GO:0002062|chondrocyte differentiation;GO:0030326|embryonic limb morphogenesis;GO:0035136|forelimb morphogenesis;GO:0035137|hindlimb morphogenesis;GO:0032331|negative regulation of chondrocyte differentiation;GO:0050680|negative regulation of epithelial cell proliferation;GO:2001054|negative regulat…	GO:0005576|extracellular region;GO:0005615|extracellular space;GO:0005886|plasma membrane;	GO:0036122|BMP binding;GO:0005125|cytokine activity;GO:0008083|growth factor activity;GO:0042802|identical protein binding;GO:0005160|transforming growth factor beta receptor binding;	K04664	GDF5_6_7; growth differentiation factor 5/6/7
ENSG00000128335	4.521254381	3.863545813	4.35026623	4.665913442	5.307759986	3.033439469	2.30974542	2.778487166	2.433155308	2.176673	APOL2	protein_coding	chr22:36226203-36239954:-	gi|62087560|dbj|BAD92227.1|	1873	0	apolipoprotein L2 variant [Homo sapiens]	gi|731184214|ref|NM_145637.2|	2685	0	Homo sapiens apolipoprotein L2 (APOL2), transcript variant beta, mRNA	Q9BQE5	563	0	Apolipoprotein L2	.	.	.	.	pfam05461	ApoL	Apolipoprotein L. Apo L belongs to the high density lipoprotein family that plays a central role in cholesterol transport. The cholesterol content of membranes is important in cellular processes such as modulating gene transcription and signal transduction both in the adult brain and during neurodevelopment. There are six apo L genes located in close proximity to each other on chromosome 22q12 in…	GO:0006953|acute-phase response;GO:0008203|cholesterol metabolic process;GO:0006629|lipid metabolic process;GO:0006869|lipid transport;GO:0042157|lipoprotein metabolic process;GO:0060135|maternal process involved in female pregnancy;GO:0007275|multicellular organismal development;	GO:0005789|endoplasmic reticulum membrane;GO:0005576|extracellular region;GO:0016020|membrane;	GO:0008035|high-density lipoprotein particle binding;GO:0008289|lipid binding;GO:0005102|receptor binding;	K14480	APOL; apolipoprotein L
ENSG00000152154	0.071539116	-0.118572231	0.300001234	-0.961228893	-0.233315176	-1.413164593	-2.206846161	-1.402327634	-2.496088446	-1.980866289	TMEM178A	protein_coding	chr2:39664982-39717963:+	gi|269914178|ref|NP_689603.2|	1323	1.00E-177	transmembrane protein 178A isoform 1 precursor [Homo sapiens]	gi|269914177|ref|NM_152390.2|	1662	0	Homo sapiens transmembrane protein 178A (TMEM178A), transcript variant 1, mRNA	Q8NBL3	514	4.00E-179	Transmembrane protein 178A	.	.	.	.	pfam13903	Claudin_2	PMP-22/EMP/MP20/Claudin tight junction. Members of this family are claudins, that form tight junctions between cells.	GO:0045671|negative regulation of osteoclast differentiation;GO:0051480|cytosolic calcium ion homeostasis;	GO:0005789|endoplasmic reticulum membrane;GO:0016021|integral component of membrane;	.	.	.
ENSG00000185483	0.480106371	2.333536826	3.18959884	2.037084176	1.388649406	0.205984136	0.005106881	-0.54052095	-1.653922646	-1.795780016	ROR1	protein_coding	chr1:63774022-64181498:+	gi|134152725|ref|NP_005003.2|	4690	0	inactive tyrosine-protein kinase transmembrane receptor ROR1 isoform 1 precursor [Homo sapiens]	gi|392050777|ref|NM_005012.3|	5832	0	Homo sapiens receptor tyrosine kinase-like orphan receptor 1 (ROR1), transcript variant 1, mRNA	Q01973	1798	0	Inactive tyrosine-protein kinase transmembrane receptor ROR1	L138452_1	90.9	6.00E-18	COG0515	pfam07714	Pkinase_Tyr	Protein tyrosine kinase.	GO:0014002|astrocyte development;GO:0048839|inner ear development;GO:0043123|positive regulation of I-kappaB kinase/NF-kappaB signaling;GO:0051092|positive regulation of NF-kappaB transcription factor activity;GO:0007605|sensory perception of sound;GO:0007169|transmembrane receptor protein tyrosine kinase signaling pathway;	GO:0043679|axon terminus;GO:0009986|cell surface;GO:0005737|cytoplasm;GO:0005887|integral component of plasma membrane;GO:0005886|plasma membrane;GO:0043235|receptor complex;GO:0001725|stress fiber;	GO:0005524|ATP binding;GO:0004714|transmembrane receptor protein tyrosine kinase activity;GO:0042813|Wnt-activated receptor activity;GO:0017147|Wnt-protein binding;	K05122	ROR1, NTRKR1; receptor tyrosine kinase-like orphan receptor 1 [EC:2.7.10.1]
ENSG00000113657	4.723688079	4.361967995	4.686027044	4.650140337	4.322747112	4.713027767	5.185199754	6.5299617	5.565829144	5.177067406	DPYSL3	protein_coding	chr5:147390811-147510056:-	gi|308818200|ref|NP_001184223.1|	3421	0	dihydropyrimidinase-related protein 3 isoform 1 [Homo sapiens]	gi|308818199|ref|NM_001197294.1|	5476	0	Homo sapiens dihydropyrimidinase like 3 (DPYSL3), transcript variant 1, mRNA	Q14195	1130	0	Dihydropyrimidinase-related protein 3	PA0441	426	4.00E-132	COG0044	pfam01979	Amidohydro_1	Amidohydrolase family. This family of enzymes are a a large metal dependent hydrolase superfamily. The family includes Adenine deaminase EC:3.5.4.2 that hydrolyses adenine to form hypoxanthine and ammonia. Adenine deaminases reaction is important for adenine utilisation as a purine and also as a nitrogen source. This family also includes dihydroorotase and N-acetylglucosamine-6-phosphate deacetyl…	GO:0051764|actin crosslink formation;GO:0051017|actin filament bundle assembly;GO:0071345|cellular response to cytokine stimulus;GO:0030336|negative regulation of cell migration;GO:0010977|negative regulation of neuron projection development;GO:0048666|neuron development;GO:0051491|positive regulation of filopodium assembly;GO:0010976|positive regulation of neuron projection development;GO:005126…	GO:0044297|cell body;GO:0005829|cytosol;GO:0070382|exocytic vesicle;GO:0005615|extracellular space;GO:0031941|filamentous actin;GO:0030426|growth cone;GO:0030027|lamellipodium;	GO:0035374|chondroitin sulfate binding;GO:0031005|filamin binding;GO:0016810|hydrolase activity, acting on carbon-nitrogen (but not peptide) bonds;GO:0017124|SH3 domain binding;	.	.
ENSG00000205808	1.872041475	2.645514987	2.838644542	2.559436095	2.331438933	1.128430707	1.397256782	1.396167668	0.69286354	0.698272216	PLPP6	protein_coding	chr9:4662315-4665258:+	gi|119579189|gb|EAW58785.1|	1184	9.00E-151	phosphatidic acid phosphatase type 2 domain containing 2 [Homo sapiens]	gi|392583883|ref|NM_203453.3|	2944	0	Homo sapiens phospholipid phosphatase 6 (PLPP6), mRNA	Q8IY26	441	2.00E-145	Phospholipid phosphatase 6	.	.	.	.	pfam01569	PAP2	PAP2 superfamily. This family includes the enzyme type 2 phosphatidic acid phosphatase (PAP2), Glucose-6-phosphatase EC:3.1.3.9, Phosphatidylglycerophosphatase B EC:3.1.3.27 and bacterial acid phosphatase EC:3.1.3.2. The family also includes a variety of haloperoxidases that function by oxidizing halides in the presence of hydrogen peroxide to form the corresponding hypohalous acids.	GO:0006695|cholesterol biosynthetic process;GO:0046839|phospholipid dephosphorylation;	GO:0016021|integral component of membrane;GO:0005886|plasma membrane;	GO:0016787|hydrolase activity;GO:0042577|lipid phosphatase activity;	.	.
ENSG00000164161	-4.737626802	-7.734543843	-4.282083072	-6.695234198	-7.739565787	-2.432001711	-7.786550598	2.258084485	0.48534275	-1.389960113	HHIP	protein_coding	chr4:144646021-144745271:+	gi|20143973|ref|NP_071920.1|	3657	0	hedgehog-interacting protein precursor [Homo sapiens]	gi|18250131|gb|AC098588.3|	7509	0	Homo sapiens BAC clone RP11-291L15 from 4, complete sequence	Q96QV1	1413	0	Hedgehog-interacting protein	SMb20301	63.9	3.00E-09	COG2133	pfam13900	GVQW	Putative binding domain. This short domain is often found nested inside other longer domains. The function is not known, but the domain carries a highly conserved GVQW motif. The members are rich in proline and cysteine. This may be a binding domain.	GO:0009953|dorsal/ventral pattern formation;GO:0060441|epithelial tube branching involved in lung morphogenesis;GO:0043066|negative regulation of apoptotic process;GO:0009968|negative regulation of signal transduction;GO:0045879|negative regulation of smoothened signaling pathway;GO:0007405|neuroblast proliferation;GO:0040036|regulation of fibroblast growth factor receptor signaling pathway;GO:00…	GO:0009986|cell surface;GO:0060170|ciliary membrane;GO:0005737|cytoplasm;GO:0005576|extracellular region;GO:0005887|integral component of plasma membrane;GO:0005634|nucleus;	GO:0003824|catalytic activity;GO:0097108|hedgehog family protein binding;GO:0008270|zinc ion binding;	K06231	HHIP; hedgehog interacting protein
ENSG00000141574	3.735425892	2.684232892	4.25353655	4.181679219	3.572175951	0.485445411	0.778925791	0.605901483	-0.588334098	0.342066996	SECTM1	protein_coding	chr17:82321024-82334074:-	gi|4506869|ref|NP_002995.1|	1243	1.00E-163	secreted and transmembrane protein 1 precursor [Homo sapiens]	gi|114155159|ref|NM_003004.2|	2235	0	Homo sapiens secreted and transmembrane 1 (SECTM1), mRNA	Q8WVN6	483	4.00E-165	Secreted and transmembrane protein 1	.	.	.	.	pfam03154	Atrophin-1	Atrophin-1 family. Atrophin-1 is the protein product of the dentatorubral-pallidoluysian atrophy (DRPLA) gene. DRPLA OMIM:125370 is a progressive neurodegenerative disorder. It is caused by the expansion of a CAG repeat in the DRPLA gene on chromosome 12p. This results in an extended polyglutamine region in atrophin-1, that is thought to confer toxicity to the protein, possibly through altering i…	GO:0006955|immune response;GO:0007498|mesoderm development;GO:0043123|positive regulation of I-kappaB kinase/NF-kappaB signaling;	GO:0070062|extracellular exosome;GO:0005615|extracellular space;GO:0005794|Golgi apparatus;GO:0016021|integral component of membrane;GO:0005886|plasma membrane;	GO:0005125|cytokine activity;	.	.
ENSG00000144057	0	0	0	-7.043626838	-7.103283187	0	-1.813226885	3.427373101	2.943419689	0.73115508	ST6GAL2	protein_coding	chr2:106801600-106887108:-	gi|26190610|ref|NP_115917.1|	2727	0	beta-galactoside alpha-2,6-sialyltransferase 2 isoform a [Homo sapiens]	gi|694895701|ref|XM_009443037.1|	6907	0	PREDICTED: Pan troglodytes ST6 beta-galactosamide alpha-2,6-sialyltranferase 2 (ST6GAL2), transcript variant X2, mRNA	Q96JF0	1051	0	Beta-galactoside alpha-2,6-sialyltransferase 2	.	.	.	.	pfam00777	Glyco_transf_29	Glycosyltransferase family 29 (sialyltransferase). Members of this family belong to glycosyltransferase family 29.	GO:0040007|growth;GO:0007275|multicellular organismal development;GO:0009311|oligosaccharide metabolic process;GO:0018279|protein N-linked glycosylation via asparagine;	GO:0032580|Golgi cisterna membrane;GO:0000139|Golgi membrane;GO:0016021|integral component of membrane;	GO:0003835|beta-galactoside alpha-2,6-sialyltransferase activity;	K00779	SIAT2, ST6GAL2; beta-galactoside alpha2,6-sialyltransferase (sialyltransferase 2) [EC:2.4.99.1]
ENSG00000118094	-2.231942541	-4.25398588	-3.496868551	-2.20073834	-2.038887198	-1.696041973	-0.807147947	0.188926023	0.919110639	0.193835848	TREH	protein_coding	chr11:118657316-118679690:-	gi|116284412|ref|NP_009111.2|	2880	0	trehalase isoform 1 precursor [Homo sapiens]	gi|116284411|ref|NM_007180.2|	1854	0	Homo sapiens trehalase (TREH), transcript variant 1, mRNA	O43280	1116	0	Trehalase	treA	247	4.00E-70	COG1626	pfam01204	Trehalase	Trehalase. Trehalase (EC:3.2.1.28) is known to recycle trehalose to glucose. Trehalose is a physiological hallmark of heat-shock response in yeast and protects of proteins and membranes against a variety of stresses. This family is found in conjunction with pfam07492 in fungi.	GO:0009887|organ morphogenesis;GO:0005993|trehalose catabolic process;GO:0005991|trehalose metabolic process;	GO:0046658|anchored component of plasma membrane;GO:0070062|extracellular exosome;GO:0005886|plasma membrane;	GO:0004555|alpha,alpha-trehalase activity;	K01194	E3.2.1.28, treA, treF; alpha,alpha-trehalase [EC:3.2.1.28]
ENSG00000134259	2.77479523	-3.236670723	-3.215413217	-0.27562658	-0.073085917	4.650132976	-1.968697955	3.182721846	3.555140487	4.378589622	NGF	protein_coding	chr1:115285918-115338236:-	gi|34192369|gb|AAH32517.2|	1465	0	NGF protein, partial [Homo sapiens]	gi|70995318|ref|NM_002506.2|	1047	0	Homo sapiens nerve growth factor (NGF), mRNA	P01138	461	2.00E-162	Beta-nerve growth factor	.	.	.	.	pfam00243	NGF	Nerve growth factor family.	GO:0006919|activation of cysteine-type endopeptidase activity involved in apoptotic process;GO:0000186|activation of MAPKK activity;GO:0007267|cell-cell signaling;GO:0008625|extrinsic apoptotic signaling pathway via death domain receptors;GO:0043066|negative regulation of apoptotic process;GO:0008285|negative regulation of cell proliferation;GO:0043154|negative regulation of cysteine-type endopep…	GO:0031410|cytoplasmic vesicle;GO:0005768|endosome;GO:0005576|extracellular region;GO:0005796|Golgi lumen;	GO:0008656|cysteine-type endopeptidase activator activity involved in apoptotic process;GO:0038177|death receptor agonist activity;GO:0008083|growth factor activity;GO:0008191|metalloendopeptidase inhibitor activity;GO:0005163|nerve growth factor receptor binding;	K02582	NGFB; nerve growth factor, beta
ENSG00000071967	5.19862193	5.343235813	6.247303125	5.569049914	5.862244879	4.644771706	4.401830227	4.616184574	3.889051219	4.767353783	CYBRD1	protein_coding	chr2:171522247-171558133:+	gi|188536036|ref|NP_079119.3|	1416	0	cytochrome b reductase 1 isoform 1 [Homo sapiens]	gi|188536035|ref|NM_024843.3|	4357	0	Homo sapiens cytochrome b reductase 1 (CYBRD1), transcript variant 1, mRNA	Q53TN4	550	0	Cytochrome b reductase 1	.	.	.	.	pfam03188	Cytochrom_B561	Eukaryotic cytochrome b561. Cytochrome b561 is a secretory vesicle-specific electron transport protein. It is an integral membrane protein, that binds two heme groups non-covalently. This is a eukaryotic family. Members of the 'prokaryotic cytochrome b561' family can be found in Pfam: PF01292.	GO:0006879|cellular iron ion homeostasis;GO:0010039|response to iron ion;	GO:0031526|brush border membrane;GO:0070062|extracellular exosome;GO:0016021|integral component of membrane;GO:0005765|lysosomal membrane;GO:0005886|plasma membrane;	GO:0000293|ferric-chelate reductase activity;GO:0046872|metal ion binding;GO:0016722|oxidoreductase activity, oxidizing metal ions;	K08370	CYBRD1; cytochrome b reductase 1
ENSG00000166949	4.722083644	3.837530887	5.419599847	5.668087751	5.373690694	3.022858784	2.112698689	2.987278383	3.207475531	3.491913984	SMAD3	protein_coding	chr15:67063763-67195195:+	gi|926701613|ref|XP_013822230.1|	2164	0	PREDICTED: mothers against decapentaplegic homolog 3 [Capra hircus]	gi|52352808|ref|NM_005902.3|	6224	0	Homo sapiens SMAD family member 3 (SMAD3), transcript variant 1, mRNA	P84025	834	0	Mothers against decapentaplegic homolog 3	.	.	.	.	pfam03166	MH2	MH2 domain. This is the MH2 (MAD homology 2) domain found at the carboxy terminus of MAD related proteins such as Smads. This domain is separated from the MH1 domain by a non-conserved linker region. The MH2 domain mediates interaction with a wide variety of proteins and provides specificity and selectivity to Smad function and also is critical for mediating interactions in Smad oligomers. Unlike…	GO:0006919|activation of cysteine-type endopeptidase activity involved in apoptotic process;GO:0097296|activation of cysteine-type endopeptidase activity involved in apoptotic signaling pathway;GO:0030325|adrenal gland development;GO:0060070|canonical Wnt signaling pathway;GO:0007050|cell cycle arrest;GO:0045216|cell-cell junction organization;GO:0048589|developmental growth;GO:0048701|embryonic …	GO:0005737|cytoplasm;GO:0005829|cytosol;GO:0071144|SMAD2-SMAD3 protein complex;GO:0000790|nuclear chromatin;GO:0005637|nuclear inner membrane;GO:0005654|nucleoplasm;GO:0005634|nucleus;GO:0005886|plasma membrane;GO:0032991|macromolecular complex;GO:0043235|receptor complex;GO:0071141|SMAD protein complex;GO:0005667|transcription factor complex;	GO:0008013|beta-catenin binding;GO:0043425|bHLH transcription factor binding;GO:0031490|chromatin DNA binding;GO:0070410|co-SMAD binding;GO:0005518|collagen binding;GO:0017151|DEAD/H-box RNA helicase binding;GO:0003677|DNA binding;GO:0003700|transcription factor activity, sequence-specific DNA binding;GO:0019899|enzyme binding;GO:0035259|glucocorticoid receptor binding;GO:0031962|mineralocorticoi…	K04500	SMAD2_3; mothers against decapentaplegic homolog 2/3
ENSG00000157240	2.464179015	3.637711476	4.178445343	2.461097323	2.630743334	0.718123533	1.582740045	2.096812917	1.592909768	1.417135372	FZD1	protein_coding	chr7:91264364-91271326:+	gi|4503825|ref|NP_003496.1|	2899	0	frizzled-1 [Homo sapiens]	gi|15638716|gb|AC084381.6|	6963	0	Homo sapiens BAC clone RP11-20K20 from 7, complete sequence	Q9UP38	1124	0	Frizzled-1	.	.	.	.	pfam01534	Frizzled	Frizzled/Smoothened family membrane region. This family contains the membrane spanning region of frizzled and smoothened receptors. This membrane region is predicted to contain seven transmembrane alpha helices. Proteins related to Drosophila frizzled are receptors for Wnt (mediating the beta-catenin signalling pathway), but also the planar cell polarity (PCP) pathway and the Wnt/calcium pathway.…	GO:0035425|autocrine signaling;GO:0060070|canonical Wnt signaling pathway;GO:0044338|canonical Wnt signaling pathway involved in mesenchymal stem cell differentiation;GO:0044339|canonical Wnt signaling pathway involved in osteoblast differentiation;GO:0007267|cell-cell signaling;GO:0030855|epithelial cell differentiation;GO:0060022|hard palate development;GO:0003149|membranous septum morphogenesi…	GO:0009986|cell surface;GO:0005925|focal adhesion;GO:0016021|integral component of membrane;GO:0005886|plasma membrane;	GO:0005109|frizzled binding;GO:0004930|G-protein coupled receptor activity;GO:0030165|PDZ domain binding;GO:0005102|receptor binding;GO:0042813|Wnt-activated receptor activity;GO:0017147|Wnt-protein binding;	K02432	FZD1_7, fz; frizzled 1/7
ENSG00000107957	4.65732969	4.625781709	4.880792384	4.792029249	5.003968387	5.277982543	5.833191932	6.509313815	6.914229368	7.036346068	SH3PXD2A	protein_coding	chr10:103594027-103855543:-	gi|530394642|ref|XP_005270351.1|	5269	0	PREDICTED: SH3 and PX domain-containing protein 2A isoform X3 [Homo sapiens]	gi|767964345|ref|XM_005270294.3|	11399	0	PREDICTED: Homo sapiens SH3 and PX domains 2A (SH3PXD2A), transcript variant X3, mRNA	Q5TCZ1	2034	0	SH3 and PX domain-containing protein 2A	.	.	.	.	pfam00787	PX	PX domain. PX domains bind to phosphoinositides.	GO:0030198|extracellular matrix organization;GO:0072675|osteoclast fusion;GO:0055114|oxidation-reduction process;GO:0071800|podosome assembly;GO:0006801|superoxide metabolic process;	GO:0030054|cell junction;GO:0042995|cell projection;GO:0005829|cytosol;GO:0002102|podosome;	GO:0035091|phosphatidylinositol binding;GO:0016176|superoxide-generating NADPH oxidase activator activity;	.	.
ENSG00000182179	3.117235883	2.841186701	3.837664891	3.357514879	2.965266415	1.020169613	0.33237187	1.169281839	0.049732312	-0.828527424	UBA7	protein_coding	chr3:49805207-49813946:-	gi|477152|pir||A48195	4898	0	ubiquitin-protein ligase E1 homolog - human	gi|38045947|ref|NM_003335.2|	3299	0	Homo sapiens ubiquitin like modifier activating enzyme 7 (UBA7), mRNA	P41226	1849	0	Ubiquitin-like modifier-activating enzyme 7	YKL210w	595	0	COG0476	pfam00899	ThiF	ThiF family. This family contains a repeated domain in ubiquitin activating enzyme E1 and members of the bacterial ThiF/MoeB/HesA family.	GO:0006464|cellular protein modification process;GO:0006974|cellular response to DNA damage stimulus;GO:0032020|ISG15-protein conjugation;GO:0032480|negative regulation of type I interferon production;GO:0006511|ubiquitin-dependent protein catabolic process;	GO:0005737|cytoplasm;GO:0005829|cytosol;GO:0005654|nucleoplasm;	GO:0005524|ATP binding;GO:0019782|ISG15 activating enzyme activity;GO:0004839|ubiquitin activating enzyme activity;GO:0004842|ubiquitin-protein transferase activity;	K10698	UBE1L, UBA7; ubiquitin-activating enzyme E1-like [EC:6.2.1.45]
ENSG00000170558	4.443530398	5.223411109	3.321812844	4.830584308	5.457821427	5.716754176	5.766566456	5.639734548	6.33425768	6.39915629	CDH2	protein_coding	chr18:27950966-28177446:-	gi|14589889|ref|NP_001783.2|	4146	0	cadherin-2 isoform 1 preproprotein [Homo sapiens]	gi|815890959|ref|NM_001792.4|	4326	0	Homo sapiens cadherin 2 (CDH2), transcript variant 1, mRNA	P19022	1601	0	Cadherin-2	.	.	.	.	pfam08758	Cadherin_pro	Cadherin prodomain like. Cadherins are a family of proteins that mediate calcium dependent cell-cell adhesion. They are activated through cleavage of a prosequence in the late Golgi. This domain corresponds to the folded region of the prosequence, and is termed the prodomain. The prodomain shows structural resemblance to the cadherin domain, but lacks all the features known to be important for ca…	GO:0034332|adherens junction organization;GO:0048514|blood vessel morphogenesis;GO:0048854|brain morphogenesis;GO:0016339|calcium-dependent cell-cell adhesion via plasma membrane cell adhesion molecules;GO:0007155|cell adhesion;GO:0016477|cell migration;GO:0044331|cell-cell adhesion mediated by cadherin;GO:0044267|cellular protein metabolic process;GO:0021987|cerebral cortex development;GO:001000…	GO:0016324|apical plasma membrane;GO:0016323|basolateral plasma membrane;GO:0016342|catenin complex;GO:0030054|cell junction;GO:0009986|cell surface;GO:0005913|cell-cell adherens junction;GO:0005911|cell-cell junction;GO:0005737|cytoplasm;GO:0005788|endoplasmic reticulum lumen;GO:0005916|fascia adherens;GO:0005925|focal adhesion;GO:0016021|integral component of membrane;GO:0014704|intercalated di…	GO:0045294|alpha-catenin binding;GO:0008013|beta-catenin binding;GO:0005509|calcium ion binding;GO:0045295|gamma-catenin binding;GO:0042802|identical protein binding;GO:0019901|protein kinase binding;GO:0019903|protein phosphatase binding;	K06736	CDH2, NCAD; cadherin 2, type 1, N-cadherin
ENSG00000145808	4.930494598	5.312001887	5.407000178	2.092364484	4.667619855	2.374056564	2.96387542	1.466759059	-0.561184614	1.82519389	ADAMTS19	protein_coding	chr5:129460265-129738683:+	gi|694912229|ref|XP_517910.3|	5711	0	PREDICTED: A disintegrin and metalloproteinase with thrombospondin motifs 19 isoform X2 [Pan troglodytes]	gi|694912228|ref|XM_517910.4|	5138	0	PREDICTED: Pan troglodytes ADAM metallopeptidase with thrombospondin type 1 motif, 19 (ADAMTS19), transcript variant X2, mRNA	Q8TE59	2194	0	A disintegrin and metalloproteinase with thrombospondin motifs 19	.	.	.	.	pfam05986	ADAM_spacer1	ADAM-TS Spacer 1. This family represents the Spacer-1 region from the ADAM-TS family of metalloproteinases.	.	GO:0005576|extracellular region;	GO:0046872|metal ion binding;GO:0004222|metalloendopeptidase activity;	K08633	ADAMTS19; a disintegrin and metalloproteinase with thrombospondin motifs 19 [EC:3.4.24.-]
ENSG00000158008	-2.521204399	-1.223888455	-4.007979994	-2.59685628	-2.036119986	-0.886119564	1.707118283	-1.907426556	0.544831938	1.228860902	EXTL1	protein_coding	chr1:26019884-26036464:+	gi|112382285|ref|NP_004446.2|	3195	0	exostosin-like 1 [Homo sapiens]	gi|112382284|ref|NM_004455.2|	4015	0	Homo sapiens exostosin-like glycosyltransferase 1 (EXTL1), mRNA	Q92935	1235	0	Exostosin-like 1	.	.	.	.	pfam09258	Glyco_transf_64	Glycosyl transferase family 64 domain. Members of this family catalyse the transfer reaction of N-acetylglucosamine and N-acetylgalactosamine from the respective UDP-sugars to the non-reducing end of [glucuronic acid]beta 1-3[galactose]beta 1-O-naphthalenemethanol, an acceptor substrate analog of the natural common linker of various glycosylaminoglycans. They are also required for the biosynthesi…	GO:0036498|IRE1-mediated unfolded protein response;GO:0006486|protein glycosylation;GO:0001501|skeletal system development;	GO:0005789|endoplasmic reticulum membrane;GO:0016021|integral component of membrane;	GO:0050508|glucuronosyl-N-acetylglucosaminyl-proteoglycan 4-alpha-N-acetylglucosaminyltransferase activity;	K02368	EXTL1; alpha-1,4-N-acetylglucosaminyltransferase EXTL1 [EC:2.4.1.224]
ENSG00000156265	1.369944368	0.359819432	0.204231889	0.668893788	1.834085419	3.254771393	2.457883007	0.611255019	1.688538889	3.333130892	MAP3K7CL	protein_coding	chr21:29077471-29175889:+	gi|7717312|emb|CAB90434.1|	974	1.00E-124	TGF-beta-activated kinase like [Homo sapiens]	gi|557786197|ref|NM_001286617.1|	2093	0	Homo sapiens MAP3K7 C-terminal like (MAP3K7CL), transcript variant 3, mRNA	P57077	256	5.00E-78	MAP3K7 C-terminal-like protein	.	.	.	.	pfam13900	GVQW	Putative binding domain. This short domain is often found nested inside other longer domains. The function is not known, but the domain carries a highly conserved GVQW motif. The members are rich in proline and cysteine. This may be a binding domain.	GO:0000186|activation of MAPKK activity;	GO:0005829|cytosol;GO:0005634|nucleus;	GO:0004709|MAP kinase kinase kinase activity;	.	.
ENSG00000248187	0	0	0	-3.813064177	-3.873448244	-2.309485832	-3.921404828	-0.977149199	0.196534207	-0.311278475	AC078850.1	lincRNA	chr4:128567972-128570531:-	gi|641694105|ref|XP_008154546.1|	148	4.00E-07	PREDICTED: LOW QUALITY PROTEIN: tubulin monoglycylase TTLL3 [Eptesicus fuscus]	gi|551853929|tpe|HG497242.1|	1623	0	TPA: Homo sapiens long non-coding RNA OTTHUMT00000364059.1 (RP11-184M15.1 gene), lincRNA	.	.	.	.	.	.	.	.	pfam10505	NARG2_C	NMDA receptor-regulated gene protein 2 C-terminus. The transition of neuronal cells from pre-cursor to mature state is regulated by the N-methyl-d-aspartate (NMDA) receptor, a glutamate-gated ion channel that is permeable to Ca2+. NMDA receptors probably mediate this activity by permitting expression of NARG2. NARG2 is transiently expressed, being a regulatory protein that is present in the nucle…	.	.	.	.	.
ENSG00000198523	-5.143262632	-3.585795222	-2.150572877	0	-3.590920471	-2.874235543	-0.138028973	2.802323374	0.915488242	1.817159631	PLN	protein_coding	chr6:118548298-118560730:+	gi|351712579|gb|EHB15498.1|	157	2.00E-09	Cardiac phospholamban [Heterocephalus glaber]	gi|426354390|ref|XM_004044599.1|	1946	0	PREDICTED: Gorilla gorilla gorilla phospholamban (PLN), mRNA	P26678	60.1	1.00E-09	Cardiac phospholamban	.	.	.	.	pfam04272	Phospholamban	Phospholamban. The regulation of calcium levels across the membrane of the sarcoplasmic reticulum involves the interplay of many membrane proteins. Phospholamban is a 52 residue integral membrane protein that is involved in reversibly inhibiting the Ca(2+) pump and regulating the flow of Ca ions across the sarcoplasmic reticulum membrane during muscle contraction and relaxation. Phospholamban is …	GO:0086023|adrenergic receptor signaling pathway involved in heart process;GO:0008015|blood circulation;GO:0006816|calcium ion transport;GO:0048738|cardiac muscle tissue development;GO:0032780|negative regulation of ATPase activity;GO:1901877|negative regulation of calcium ion binding;GO:0090281|negative regulation of calcium ion import;GO:1902081|negative regulation of calcium ion import into sa…	GO:0090534|calcium ion-transporting ATPase complex;GO:0005783|endoplasmic reticulum;GO:0016020|membrane;GO:0031966|mitochondrial membrane;GO:0005739|mitochondrion;GO:0048471|perinuclear region of cytoplasm;GO:0033017|sarcoplasmic reticulum membrane;GO:0031982|vesicle;	GO:0051117|ATPase binding;GO:0042030|ATPase inhibitor activity;GO:0005246|calcium channel regulator activity;GO:0004857|enzyme inhibitor activity;GO:0042802|identical protein binding;	K05852	PLN; phospholamban
ENSG00000262185	-0.547976082	0.112323884	1.149474411	1.118686699	0.637666443	-0.760292936	-2.110271116	-1.808085891	-1.007676857	-2.758310341	AC005736.1	lincRNA	chr16:3931217-3950586:-	gi|34536355|dbj|BAC87615.1|	323	4.00E-31	unnamed protein product [Homo sapiens]	gi|625180355|ref|NR_120311.1|	1394	0	Homo sapiens uncharacterized LOC102724927 (LOC102724927), long non-coding RNA	.	.	.	.	.	.	.	.	pfam13900	GVQW	Putative binding domain. This short domain is often found nested inside other longer domains. The function is not known, but the domain carries a highly conserved GVQW motif. The members are rich in proline and cysteine. This may be a binding domain.	.	.	.	.	.
ENSG00000149633	0.664099594	-0.131220227	-0.610574113	-1.272991551	-0.715821697	1.615204069	1.169634813	1.97191261	3.59039112	3.189731275	KIAA1755	protein_coding	chr20:38210488-38260772:-	gi|426391684|ref|XP_004062198.1|	5971	0	PREDICTED: uncharacterized protein KIAA1755 homolog [Gorilla gorilla gorilla]	gi|71274185|ref|NM_001029864.1|	6412	0	Homo sapiens KIAA1755 (KIAA1755), mRNA	.	.	.	.	.	.	.	.	pfam13716	CRAL_TRIO_2	Divergent CRAL/TRIO domain. This family includes divergent members of the CRAL-TRIO domain family. This family includes ECM25 that contains a divergent CRAL-TRIO domain identified by Gallego and colleagues.	.	.	.	.	.
ENSG00000112208	3.42826939	3.572429293	4.292116828	4.724597328	4.114675368	2.658665549	2.796407588	2.513335071	2.956698826	3.09875591	BAG2	protein_coding	chr6:57172326-57189833:+	gi|4757834|ref|NP_004273.1|	1101	3.00E-134	BAG family molecular chaperone regulator 2 [Homo sapiens]	gi|3676209|emb|AL031321.1|	6057	0	Human DNA sequence from clone RP3-496N17 on chromosome 6p11.2-12.3, complete sequence	O95816	428	1.00E-135	BAG family molecular chaperone regulator 2	.	.	.	.	pfam13900	GVQW	Putative binding domain. This short domain is often found nested inside other longer domains. The function is not known, but the domain carries a highly conserved GVQW motif. The members are rich in proline and cysteine. This may be a binding domain.	GO:0032091|negative regulation of protein binding;GO:0031397|negative regulation of protein ubiquitination;GO:1904667|negative regulation of ubiquitin protein ligase activity;GO:1901800|positive regulation of proteasomal protein catabolic process;GO:0010954|positive regulation of protein processing;GO:0006457|protein folding;GO:0019538|protein metabolic process;GO:0050821|protein stabilization;GO…	GO:0030424|axon;GO:0005829|cytosol;GO:0030425|dendrite;GO:1901588|dendritic microtubule;	GO:0000774|adenyl-nucleotide exchange factor activity;GO:0051087|chaperone binding;GO:0031072|heat shock protein binding;GO:0042802|identical protein binding;GO:0044325|ion channel binding;GO:0048156|tau protein binding;GO:0031625|ubiquitin protein ligase binding;	K09556	BAG2; BCL2-associated athanogene 2
ENSG00000134901	2.866698821	2.847285357	2.693933017	2.571271521	2.444251696	3.440036173	3.253125204	4.03685466	3.75191154	3.623410563	KDELC1	protein_coding	chr13:102784281-102799007:-	gi|176866369|ref|NP_076994.2|	1527	0	KDEL motif-containing protein 1 isoform 1 precursor [Homo sapiens]	gi|767978933|ref|XM_005254075.2|	1090	0	PREDICTED: Homo sapiens KDEL (Lys-Asp-Glu-Leu) containing 1 (KDELC1), transcript variant X3, mRNA	Q6UW63	592	0	KDEL motif-containing protein 1	.	.	.	.	pfam05686	Glyco_transf_90	Glycosyl transferase family 90. This family of glycosyl transferases are specifically (mannosyl) glucuronoxylomannan/galactoxylomannan -beta 1,2-xylosyltransferases, EC:2.4.2.-.	GO:0006664|glycolipid metabolic process;	GO:0005788|endoplasmic reticulum lumen;	GO:0046527|glucosyltransferase activity;	.	.
ENSG00000115594	3.211641318	3.573737353	4.445113844	3.006133304	2.633572506	2.136518541	2.594590123	1.42882407	0.6975824	0.016705544	IL1R1	protein_coding	chr2:102064544-102179874:+	gi|4504659|ref|NP_000868.1|	3056	0	interleukin-1 receptor type 1 isoform 1 precursor [Homo sapiens]	gi|569026721|ref|NM_000877.3|	5143	0	Homo sapiens interleukin 1 receptor type 1 (IL1R1), transcript variant 1, mRNA	P14778	1181	0	Interleukin-1 receptor type 1	.	.	.	.	pfam01582	TIR	TIR domain. The Toll/interleukin-1 receptor (TIR) homology domain is an intracellular signalling domain found in MyD88, interleukin 1 receptor and the Toll receptor. It contains three highly-conserved regions, and mediates protein-protein interactions between the Toll-like receptors (TLRs) and signal-transduction components. TIR-like motifs are also found in plant proteins thought to be involved …	GO:0007166|cell surface receptor signaling pathway;GO:0019221|cytokine-mediated signaling pathway;GO:0006955|immune response;GO:0070498|interleukin-1-mediated signaling pathway;GO:2000661|positive regulation of interleukin-1-mediated signaling pathway;GO:2000391|positive regulation of neutrophil extravasation;GO:0050727|regulation of inflammatory response;GO:0070555|response to interleukin-1;	GO:0009897|external side of plasma membrane;GO:0005576|extracellular region;GO:0005887|integral component of plasma membrane;GO:0016020|membrane;GO:0005886|plasma membrane;	GO:0019966|interleukin-1 binding;GO:0004908|interleukin-1 receptor activity;GO:0004909|interleukin-1, Type I, activating receptor activity;GO:0005161|platelet-derived growth factor receptor binding;GO:0002020|protease binding;GO:0004888|transmembrane signaling receptor activity;	K04386	IL1R1; interleukin 1 receptor type I
ENSG00000249421	2.592091037	2.970063231	2.82628333	0.401002663	2.340451019	-0.263966135	1.292453274	-0.253127596	0	-0.78870842	ADAMTS19-AS1	antisense	chr5:129459559-129460689:-	gi|528762024|gb|EPY81683.1|	136	7.00E-11	hypothetical protein CB1_000719034 [Camelus ferus]	gi|694912233|ref|XR_680310.1|	786	0	PREDICTED: Pan troglodytes uncharacterized LOC104006553 (LOC104006553), transcript variant X2, ncRNA	.	.	.	.	.	.	.	.	pfam15315	FRG2	Facioscapulohumeral muscular dystrophy candidate 2. This family of proteins is found in eukaryotes. The family is localized close to the D4Z4 repeats on chromosome 4 and 10 that are associated with the autosomal dominant facioscapulohumeral muscular dystrophy (FSHD). FRG2 are transcriptionally upregulated in FSHD myoblast cultures suggesting involvement in the pathogenesis of FSHD.	.	.	.	.	.
ENSG00000276600	1.025648135	1.493119811	2.220147911	2.477272883	2.165076521	-1.830116157	0.811959936	0.687260202	-1.550463007	-0.732770534	RAB7B	protein_coding	chr1:205976740-206003461:-	gi|256985158|ref|NP_796377.3|	1063	2.00E-134	ras-related protein Rab-7b isoform a [Homo sapiens]	gi|756140859|ref|NM_177403.5|	3011	0	Homo sapiens RAB7B, member RAS oncogene family (RAB7B), transcript variant 1, mRNA	Q96AH8	414	6.00E-136	Ras-related protein Rab-7b	.	.	.	.	pfam00071	Ras	Ras family. Includes sub-families Ras, Rab, Rac, Ral, Ran, Rap Ypt1 and more. Shares P-loop motif with GTP_EFTU, arf and myosin_head. See pfam00009 pfam00025, pfam00063. As regards Rab GTPases, these are important regulators of vesicle formation, motility and fusion. They share a fold in common with all Ras GTPases: this is a six-stranded beta-sheet surrounded by five alpha-helices.	GO:0071346|cellular response to interferon-gamma;GO:0034499|late endosome to Golgi transport;GO:0034144|negative regulation of toll-like receptor 4 signaling pathway;GO:0034164|negative regulation of toll-like receptor 9 signaling pathway;GO:0032755|positive regulation of interleukin-6 production;GO:0045654|positive regulation of megakaryocyte differentiation;GO:0051092|positive regulation of NF-…	GO:0005794|Golgi apparatus;GO:0005770|late endosome;GO:0031902|late endosome membrane;GO:0005764|lysosome;GO:0045335|phagocytic vesicle;GO:0030670|phagocytic vesicle membrane;GO:0005802|trans-Golgi network;	GO:0005525|GTP binding;GO:0003924|GTPase activity;	K07898	RAB7B; Ras-related protein Rab-7B
ENSG00000164236	2.660128871	2.338881645	2.788070222	3.083157657	2.006563461	1.213724317	0.765649279	-2.22733453	-1.19693548	-1.472036806	ANKRD33B	protein_coding	chr5:10564330-10657816:+	gi|256574784|ref|NP_001157912.1|	2141	0	ankyrin repeat domain-containing protein 33B [Homo sapiens]	gi|256574783|ref|NM_001164440.1|	9188	0	Homo sapiens ankyrin repeat domain 33B (ANKRD33B), mRNA	.	.	.	.	.	.	.	.	pfam12796	Ank_2	Ankyrin repeats (3 copies).	.	.	.	.	.
ENSG00000150510	0.908735966	1.808193533	1.259794257	0.496632189	0.488000868	-0.896429655	0.352519997	-1.720323687	-0.849260445	-2.125431004	FAM124A	protein_coding	chr13:51222334-51284241:+	gi|426375514|ref|XP_004054578.1|	2429	0	PREDICTED: protein FAM124A isoform 1 [Gorilla gorilla gorilla]	gi|334085259|ref|NM_001242312.1|	4761	0	Homo sapiens family with sequence similarity 124 member A (FAM124A), transcript variant 2, mRNA	.	.	.	.	.	.	.	.	pfam15067	FAM124	FAM124 family. The exact function of this protein family remains unknown. This family of proteins is found in eukaryotes. Proteins in this family are approximately 480 amino acids in length. There is a conserved LFL sequence motif.	.	.	.	.	.
ENSG00000065911	4.056277839	4.236931551	4.740516893	4.266766879	3.520756828	4.73147129	4.974969182	5.504835167	5.472787096	4.262723874	MTHFD2	protein_coding	chr2:74198562-74217565:+	gi|635079855|ref|XP_007968376.1|	1731	0	PREDICTED: bifunctional methylenetetrahydrofolate dehydrogenase/cyclohydrolase, mitochondrial [Chlorocebus sabaeus]	gi|18464295|gb|AC073263.5|	3489	0	Homo sapiens BAC clone RP11-287D1 from 2, complete sequence	P13995	640	0	Bifunctional methylenetetrahydrofolate dehydrogenase/cyclohydrolase, mitochondrial	BS_folD	251	1.00E-73	COG0190	pfam02882	THF_DHG_CYH_C	Tetrahydrofolate dehydrogenase/cyclohydrolase, NAD(P)-binding domain.	GO:0046655|folic acid metabolic process;GO:0006730|one-carbon metabolic process;GO:0046653|tetrahydrofolate metabolic process;	GO:0005615|extracellular space;GO:0005759|mitochondrial matrix;GO:0005739|mitochondrion;	GO:0000287|magnesium ion binding;GO:0004477|methenyltetrahydrofolate cyclohydrolase activity;GO:0004487|methylenetetrahydrofolate dehydrogenase (NAD+) activity;GO:0004488|methylenetetrahydrofolate dehydrogenase (NADP+) activity;GO:0042301|phosphate ion binding;	K13403	MTHFD2; methylenetetrahydrofolate dehydrogenase(NAD+) / 5,10-methenyltetrahydrofolate cyclohydrolase [EC:1.5.1.15 3.5.4.9]
ENSG00000078018	0.491433845	0.286088494	-0.280382436	0.836521497	-0.765086229	-0.69378897	-1.247736821	-1.146430508	-2.137738693	-3.343907458	MAP2	protein_coding	chr2:209424058-209734118:+	gi|87578396|ref|NP_002365.3|	8358	0	microtubule-associated protein 2 isoform 1 [Homo sapiens]	gi|114583027|ref|XM_001144480.1|	9528	0	PREDICTED: Pan troglodytes microtubule-associated protein 2 (MAP2), transcript variant X9, mRNA	P11137	3224	0	Microtubule-associated protein 2	.	.	.	.	pfam08377	MAP2_projctn	MAP2/Tau projection domain. This domain is found in the MAP2/Tau family of proteins which includes MAP2, MAP4, Tau, and their homologs. All isoforms contain a conserved C-terminal domain containing tubulin-binding repeats (pfam00418), and a N-terminal projection domain of varying size. This domain has a net negative charge and exerts a long-range repulsive force. This provides a mechanism that ca…	GO:0007409|axonogenesis;GO:0071310|cellular response to organic substance;GO:0021954|central nervous system neuron development;GO:0016358|dendrite development;GO:0048813|dendrite morphogenesis;GO:0030010|establishment of cell polarity;GO:0001578|microtubule bundle formation;GO:0000226|microtubule cytoskeleton organization;GO:0030517|negative regulation of axon extension;GO:1904527|negative regula…	GO:0043203|axon hillock;GO:0043194|axon initial segment;GO:0097441|basilar dendrite;GO:0097442|CA3 pyramidal cell dendrite;GO:0005737|cytoplasm;GO:0005829|cytosol;GO:0030425|dendrite;GO:0032839|dendrite cytoplasm;GO:0044307|dendritic branch;GO:1902737|dendritic filopodium;GO:0044294|dendritic growth cone;GO:0043198|dendritic shaft;GO:0005874|microtubule;GO:0005875|microtubule associated complex;G…	GO:0005516|calmodulin binding;GO:0002162|dystroglycan binding;GO:0008017|microtubule binding;GO:0005198|structural molecule activity;	K10430	MAP2; microtubule-associated protein 2
ENSG00000197580	-3.324439746	-3.026901961	0.266337545	-0.857000323	-1.106899558	-4.955217272	-4.178159491	-3.140232455	-3.494532037	-4.895255816	BCO2	protein_coding	chr11:112175467-112224699:+	gi|966988382|ref|XP_014971178.1|	3199	0	PREDICTED: beta,beta-carotene 9',10'-oxygenase isoform X1 [Macaca mulatta]	gi|374081842|ref|NM_031938.5|	2906	0	Homo sapiens beta-carotene oxygenase 2 (BCO2), transcript variant 1, mRNA	Q9BYV7	1213	0	Beta,beta-carotene 9',10'-oxygenase	all1106	101	2.00E-21	COG3670	pfam03055	RPE65	Retinal pigment epithelial membrane protein. This family represents a retinal pigment epithelial membrane receptor which is abundantly expressed in retinal pigment epithelium, and binds plasma retinal binding protein. The family also includes the sequence related neoxanthin cleavage enzyme in plants and lignostilbene-alpha,beta-dioxygenase in bacteria.	GO:0016121|carotene catabolic process;GO:0016119|carotene metabolic process;GO:0016116|carotenoid metabolic process;GO:0055114|oxidation-reduction process;GO:0051881|regulation of mitochondrial membrane potential;GO:2000377|regulation of reactive oxygen species metabolic process;GO:0042574|retinal metabolic process;GO:0042573|retinoic acid metabolic process;GO:0001523|retinoid metabolic process;G…	GO:0005622|intracellular;GO:0005759|mitochondrial matrix;GO:0005739|mitochondrion;	GO:0046872|metal ion binding;GO:0016702|oxidoreductase activity, acting on single donors with incorporation of molecular oxygen, incorporation of two atoms of oxygen;	K10252	BCDO2; beta,beta-carotene 9',10'-dioxygenase [EC:1.13.11.71]
ENSG00000147234	-5.016077635	-7.343184384	0	0	-5.779027479	-1.931551167	-4.416877003	-6.368721812	-5.381397902	-1.839019681	FRMPD3	protein_coding	chrX:107522450-107605251:+	gi|565324143|ref|NP_115804.1|	8742	0	FERM and PDZ domain-containing protein 3 [Homo sapiens]	gi|565324142|ref|NM_032428.1|	7304	0	Homo sapiens FERM and PDZ domain containing 3 (FRMPD3), mRNA	Q5JV73	3372	0	FERM and PDZ domain-containing protein 3	.	.	.	.	pfam00373	FERM_M	FERM central domain. This domain is the central structural domain of the FERM domain.	GO:0043312|neutrophil degranulation;	GO:0005856|cytoskeleton;GO:0005886|plasma membrane;GO:0030667|secretory granule membrane;GO:0070821|tertiary granule membrane;	.	.	.
ENSG00000146733	3.100899919	3.362530877	3.59082056	3.234855243	2.642810749	3.53009132	4.064253397	4.488183633	4.326320795	3.337523713	PSPH	protein_coding	chr7:56011051-56051604:-	gi|119628375|gb|EAX07970.1|	1188	2.00E-155	phosphoserine phosphatase, isoform CRA_b [Homo sapiens]	gi|530385297|ref|XM_005271773.1|	2171	0	PREDICTED: Homo sapiens phosphoserine phosphatase (PSPH), transcript variant X1, mRNA	Q5RB83	451	4.00E-153	Phosphoserine phosphatase	PA4960_2	92.8	5.00E-20	COG0560	pfam13900	GVQW	Putative binding domain. This short domain is often found nested inside other longer domains. The function is not known, but the domain carries a highly conserved GVQW motif. The members are rich in proline and cysteine. This may be a binding domain.	GO:0006564|L-serine biosynthetic process;GO:0006563|L-serine metabolic process;	.	GO:0005509|calcium ion binding;GO:0000287|magnesium ion binding;GO:0004647|phosphoserine phosphatase activity;	.	.
ENSG00000047936	-6.111434686	-7.125281054	-7.104298548	-5.498724898	-7.130340709	-4.359975129	-5.193435624	-3.835466676	-2.84322269	-4.299951888	ROS1	protein_coding	chr6:117288300-117425855:-	gi|19924165|ref|NP_002935.2|	12499	0	proto-oncogene tyrosine-protein kinase ROS precursor [Homo sapiens]	gi|767943398|ref|XM_011536051.1|	7427	0	PREDICTED: Homo sapiens ROS proto-oncogene 1, receptor tyrosine kinase (ROS1), transcript variant X3, mRNA	P08922	4819	0	Proto-oncogene tyrosine-protein kinase ROS	.	.	.	.	pfam07714	Pkinase_Tyr	Protein tyrosine kinase.	GO:0030154|cell differentiation;GO:0008283|cell proliferation;GO:0002066|columnar/cuboidal epithelial cell development;GO:0010629|negative regulation of gene expression;GO:0038083|peptidyl-tyrosine autophosphorylation;GO:0006468|protein phosphorylation;GO:0001558|regulation of cell growth;GO:0070372|regulation of ERK1 and ERK2 cascade;GO:0010966|regulation of phosphate transport;GO:0032006|regula…	GO:0009986|cell surface;GO:0016021|integral component of membrane;GO:0016020|membrane;GO:0048471|perinuclear region of cytoplasm;GO:0005886|plasma membrane;	GO:0005524|ATP binding;GO:0019903|protein phosphatase binding;GO:0004713|protein tyrosine kinase activity;GO:0004714|transmembrane receptor protein tyrosine kinase activity;	K05088	ROS1; proto-oncogene tyrosine-protein kinase ROS [EC:2.7.10.1]
ENSG00000179859	0.197185989	0.266168782	-0.320176219	0.049448128	-0.01101677	1.431196038	1.899428433	0.74409705	1.874823065	1.832884148	RNF227	protein_coding	chr17:7913324-7916276:-	gi|694965977|ref|XP_529924.4|	815	2.00E-97	PREDICTED: uncharacterized protein LOC455209 [Pan troglodytes]	gi|551884390|tpe|HG508636.1|	2529	0	TPA: Homo sapiens long non-coding RNA OTTHUMT00000256357.2 (AC025335.1 gene), antisense	.	.	.	.	.	.	.	.	pfam13900	GVQW	Putative binding domain. This short domain is often found nested inside other longer domains. The function is not known, but the domain carries a highly conserved GVQW motif. The members are rich in proline and cysteine. This may be a binding domain.	.	.	.	.	.
ENSG00000139269	-2.279674781	-1.441607814	1.064773475	0.846080723	-2.446344627	-0.116076958	1.332716986	3.196611496	3.703301572	0.026514696	INHBE	protein_coding	chr12:57452323-57459280:+	gi|13899338|ref|NP_113667.1|	1654	0	inhibin beta E chain precursor [Homo sapiens]	gi|33870310|gb|BC005161.2|	2429	0	Homo sapiens inhibin, beta E, mRNA (cDNA clone MGC:4638 IMAGE:3529092), complete cds	P58166	641	0	Inhibin beta E chain	.	.	.	.	pfam00019	TGF_beta	Transforming growth factor beta like domain.	GO:0048468|cell development;GO:0010862|positive regulation of pathway-restricted SMAD protein phosphorylation;GO:0042981|regulation of apoptotic process;GO:0043408|regulation of MAPK cascade;GO:0060395|SMAD protein signal transduction;	GO:0005615|extracellular space;	GO:0005125|cytokine activity;GO:0008083|growth factor activity;GO:0005179|hormone activity;GO:0005160|transforming growth factor beta receptor binding;	K04667	INHB; inhibin, beta
ENSG00000114270	4.935350246	5.08126085	4.974889828	4.642176856	4.062615477	6.119218144	6.371438186	6.392665938	6.713324424	6.11282258	COL7A1	protein_coding	chr3:48564073-48595267:-	gi|4502961|ref|NP_000085.1|	6518	0	collagen alpha-1(VII) chain precursor [Homo sapiens]	gi|987124|gb|L02870.1|HUMCOL7A1	9230	0	Human alpha-1 type VII collagen (COL7A1) mRNA, complete cds	Q02388	2498	0	Collagen alpha-1(VII) chain	.	.	.	.	pfam00092	VWA	von Willebrand factor type A domain.	GO:0007155|cell adhesion;GO:0048208|COPII vesicle coating;GO:0035987|endodermal cell differentiation;GO:0008544|epidermis development;GO:0006888|ER to Golgi vesicle-mediated transport;GO:0030198|extracellular matrix organization;	GO:0005604|basement membrane;GO:0005590|collagen type VII trimer;GO:0030134|ER to Golgi transport vesicle;GO:0005788|endoplasmic reticulum lumen;GO:0033116|endoplasmic reticulum-Golgi intermediate compartment membrane;GO:0005576|extracellular region;GO:0005615|extracellular space;GO:0000139|Golgi membrane;	GO:0042802|identical protein binding;GO:0004867|serine-type endopeptidase inhibitor activity;	K16628	COL7A; collagen, type VII, alpha
ENSG00000196639	1.638337476	1.2816544	2.911408878	3.170361238	3.14770702	1.795617651	0.513177429	0.4090894	0.206650589	0.447584158	HRH1	protein_coding	chr3:11137093-11263557:+	gi|4504491|ref|NP_000852.1|	2633	0	histamine H1 receptor [Homo sapiens]	gi|29788793|gb|AC020750.4|	4557	0	Homo sapiens chromosome 3 clone RP11-105H19 map 3p, complete sequence	P35367	1018	0	Histamine H1 receptor	.	.	.	.	pfam00001	7tm_1	7 transmembrane receptor (rhodopsin family). This family contains, amongst other G-protein-coupled receptors (GCPRs), members of the opsin family, which have been considered to be typical members of the rhodopsin superfamily. They share several motifs, mainly the seven transmembrane helices, GCPRs of the rhodopsin superfamily. All opsins bind a chromophore, such as 11-cis-retinal. The function of…	GO:0071420|cellular response to histamine;GO:0048245|eosinophil chemotaxis;GO:0007186|G-protein coupled receptor signaling pathway;GO:0006954|inflammatory response;GO:0048016|inositol phosphate-mediated signaling;GO:0007613|memory;GO:0050804|modulation of synaptic transmission;GO:0007200|phospholipase C-activating G-protein coupled receptor signaling pathway;GO:0032962|positive regulation of inos…	GO:0005829|cytosol;GO:0005887|integral component of plasma membrane;GO:0005886|plasma membrane;	GO:0004930|G-protein coupled receptor activity;GO:0004969|histamine receptor activity;	K04149	HRH1; histamine receptor H1
ENSG00000137834	2.170008407	2.397252773	2.162934464	2.871609227	2.700852581	0.682752814	0.682668698	0.940299705	1.044952417	0.853069933	SMAD6	protein_coding	chr15:66702228-66782848:+	gi|160858175|emb|CAP20377.1|	790	1.00E-90	SMAD family member 6 [Homo sapiens]	gi|238776808|ref|NG_012244.1|	5198	0	Homo sapiens SMAD family member 6 (SMAD6), RefSeqGene on chromosome 15	O43541	308	6.00E-90	Mothers against decapentaplegic homolog 6	.	.	.	.	pfam03165	MH1	MH1 domain. The MH1 (MAD homology 1) domain is found at the amino terminus of MAD related proteins such as Smads. This domain is separated from the MH2 domain by a non-conserved linker region. The crystal structure of the MH1 domain shows that a highly conserved 11 residue beta hairpin is used to bind the DNA consensus sequence GNCN in the major groove, shown to be vital for the transcriptional a…	GO:0035904|aorta development;GO:0030509|BMP signaling pathway;GO:0031589|cell-substrate adhesion;GO:0060976|coronary vasculature development;GO:0045444|fat cell differentiation;GO:0006955|immune response;GO:0003183|mitral valve morphogenesis;GO:0043066|negative regulation of apoptotic process;GO:0030514|negative regulation of BMP signaling pathway;GO:0008285|negative regulation of cell proliferat…	GO:0005737|cytoplasm;GO:0005829|cytosol;GO:0005794|Golgi apparatus;GO:0016604|nuclear body;GO:0005634|nucleus;GO:0032991|macromolecular complex;GO:0005667|transcription factor complex;	GO:0003682|chromatin binding;GO:0070410|co-SMAD binding;GO:0070411|I-SMAD binding;GO:0042802|identical protein binding;GO:0046872|metal ion binding;GO:0070412|R-SMAD binding;GO:0000978|RNA polymerase II core promoter proximal region sequence-specific DNA binding;GO:0000981|RNA polymerase II transcription factor activity, sequence-specific DNA binding;GO:0044212|transcription regulatory region DNA…	K04677	SMAD6_7; mothers against decapentaplegic homolog 6/7
ENSG00000204264	4.326830733	3.989554006	4.342811209	4.435766483	4.193783859	3.431881916	3.302701797	2.796894887	2.154859115	1.916787293	PSMB8	protein_coding	chr6:32840717-32844703:-	gi|675652094|ref|XP_008992471.1|	1317	3.00E-170	PREDICTED: LOW QUALITY PROTEIN: proteasome subunit beta type-8 [Callithrix jacchus]	gi|607346722|gb|KJ657696.1|	1619	0	Homo sapiens clone HBD1674 major histocompatibility complex class II gene locus, partial sequence	P28062	475	7.00E-161	Proteasome subunit beta type-8	.	.	.	.	pfam00227	Proteasome	Proteasome subunit. The proteasome is a multisubunit structure that degrades proteins. Protein degradation is an essential component of regulation because proteins can become misfolded, damaged, or unnecessary. Proteasomes and their homologues vary greatly in complexity: from HslV (heat shock locus v), which is encoded by 1 gene in bacteria, to the eukaryotic 20S proteasome, which is encoded by m…	GO:0019882|antigen processing and presentation;GO:0045444|fat cell differentiation;GO:0043687|post-translational protein modification;GO:0016579|protein deubiquitination;GO:0051603|proteolysis involved in cellular protein catabolic process;GO:0052548|regulation of endopeptidase activity;GO:0060337|type I interferon signaling pathway;GO:0016032|viral process;	GO:0005829|cytosol;GO:0070062|extracellular exosome;GO:0005654|nucleoplasm;GO:0000502|proteasome complex;GO:0005839|proteasome core complex;GO:0019774|proteasome core complex, beta-subunit complex;GO:1990111|spermatoproteasome complex;	GO:0004298|threonine-type endopeptidase activity;	K02740	PSMB8, LMP7; 20S proteasome subunit beta 8 [EC:3.4.25.1]
ENSG00000180447	0.186095852	1.097210048	1.626406837	1.843769543	0.493854321	-0.99504525	-1.475872436	-0.258495366	-0.076801409	-1.050367014	GAS1	protein_coding	chr9:86944363-86947189:-	gi|829908143|ref|XP_012592147.1|	1071	2.00E-130	PREDICTED: growth arrest-specific protein 1 [Microcebus murinus]	gi|388490249|ref|NG_032760.1|	2827	0	Homo sapiens growth arrest specific 1 (GAS1), RefSeqGene on chromosome 9	P54826	374	3.00E-119	Growth arrest-specific protein 1	.	.	.	.	pfam02351	GDNF	GDNF/GAS1 domain. This cysteine rich domain is found in multiple copies in GNDF and GAS1 proteins. GDNF and neurturin (NTN) receptors are potent survival factors for sympathetic, sensory and central nervous system neurons. GDNF and neurturin promote neuronal survival by signaling through similar multicomponent receptors that consist of a common receptor tyrosine kinase and a member of a GPI-linke…	GO:0007050|cell cycle arrest;GO:0045165|cell fate commitment;GO:0035924|cellular response to vascular endothelial growth factor stimulus;GO:0048589|developmental growth;GO:0045930|negative regulation of mitotic cell cycle;GO:0010955|negative regulation of protein processing;GO:0042981|regulation of apoptotic process;GO:0060628|regulation of ER to Golgi vesicle-mediated transport;GO:0008589|regula…	GO:0046658|anchored component of plasma membrane;GO:0016021|integral component of membrane;GO:0005886|plasma membrane;	.	K06232	GAS1; growth arrest-specific 1
ENSG00000204261	-0.467807143	-1.550598424	-1.306994266	-0.992894172	-2.333033002	-3.159424855	-3.18782795	-2.564058687	-4.154034619	-5.095628772	PSMB8-AS1	lincRNA	chr6:32844086-32846495:+	gi|444737845|emb|CCQ42989.1|	591	9.00E-72	alternative protein TAP1 [Homo sapiens]	gi|551859062|tpe|HG499159.1|	1267	0	TPA: Homo sapiens long non-coding RNA OTTHUMT00000276212.1 (XXbac-BPG246D15.8 gene), lincRNA	Q28433	145	3.00E-36	Antigen peptide transporter 1	sll1725	52	2.00E-06	COG1132	pfam13900	GVQW	Putative binding domain. This short domain is often found nested inside other longer domains. The function is not known, but the domain carries a highly conserved GVQW motif. The members are rich in proline and cysteine. This may be a binding domain.	GO:0002250|adaptive immune response;GO:0002479|antigen processing and presentation of exogenous peptide antigen via MHC class I, TAP-dependent;GO:0015031|protein transport;	GO:0042825|TAP complex;	GO:0005524|ATP binding;GO:0042287|MHC protein binding;GO:0015433|peptide antigen-transporting ATPase activity;GO:0046979|TAP2 binding;	.	.
ENSG00000266865	-1.549109321	-1.025870718	-0.165189984	0.273219904	0.147171597	-3.297403779	-5.321471084	-2.479823095	-2.124159647	-2.237997904	AC138207.8	transcribed_unprocessed_pseudogene	chr17:31008497-31093127:+	gi|119600688|gb|EAW80282.1|	373	4.00E-41	hCG1774990, isoform CRA_a [Homo sapiens]	gi|767994897|ref|XM_011524856.1|	440	0	PREDICTED: Homo sapiens neurofibromin 1 (NF1), transcript variant X7, mRNA	A2A5Z6	64.3	1.00E-10	E3 ubiquitin-protein ligase SMURF2	.	.	.	.	pfam14688	DUF4461	Domain of unknown function (DUF4461). This domain family is found in eukaryotes, and is approximately 310 amino acids in length.	GO:0030514|negative regulation of BMP signaling pathway;GO:0030512|negative regulation of transforming growth factor beta receptor signaling pathway;GO:1901165|positive regulation of trophoblast cell migration;GO:0006511|ubiquitin-dependent protein catabolic process;GO:0030579|ubiquitin-dependent SMAD protein catabolic process;	GO:0005737|cytoplasm;GO:0005829|cytosol;GO:0045121|membrane raft;GO:0016607|nuclear speck;GO:0005886|plasma membrane;GO:0000151|ubiquitin ligase complex;	GO:0042802|identical protein binding;GO:0046332|SMAD binding;GO:0005160|transforming growth factor beta receptor binding;GO:0061630|ubiquitin protein ligase activity;GO:0004842|ubiquitin-protein transferase activity;	K04678	SMURF; E3 ubiquitin ligase SMURF1/2 [EC:2.3.2.26]
ENSG00000152413	1.592818065	1.577441475	1.938827206	1.538219251	1.299664995	2.10682089	2.989614666	3.554770779	3.265583806	2.875133964	HOMER1	protein_coding	chr5:79372636-79514217:-	gi|148668620|gb|EDL00939.1|	1774	0	homer homolog 1 (Drosophila), isoform CRA_c, partial [Mus musculus]	gi|931570890|ref|XM_003822281.3|	5279	0	PREDICTED: Pan paniscus homer scaffolding protein 1 (HOMER1), transcript variant X1, mRNA	Q86YM7	672	0	Homer protein homolog 1	.	.	.	.	pfam00568	WH1	WH1 domain. WASp Homology domain 1 (WH1) domain. WASP is the protein that is defective in Wiskott-Aldrich syndrome (WAS). The majority of point mutations occur within the amino- terminal WH1 domain. The metabotropic glutamate receptors mGluR1alpha and mGluR5 bind a protein called homer, which is a WH1 domain homologue. A subset of WH1 domains has been termed a "EVH1" domain and appear to bind a p…	GO:0048148|behavioral response to cocaine;GO:0048875|chemical homeostasis within a tissue;GO:0007268|synaptic transmission;GO:0007206|phospholipase C-activating G-protein coupled glutamate receptor signaling pathway;GO:0051928|positive regulation of calcium ion transport;GO:0009967|positive regulation of signal transduction;GO:0090279|regulation of calcium ion import;GO:2001257|regulation of cati…	GO:0045177|apical part of cell;GO:0030424|axon;GO:0030054|cell junction;GO:0043034|costamere;GO:0005829|cytosol;GO:0014069|postsynaptic density;GO:0045211|postsynaptic membrane;GO:0030018|Z disc;	GO:0035256|G-protein coupled glutamate receptor binding;GO:0044325|ion channel binding;GO:0035591|signaling adaptor activity;	K15010	HOMER; homer
ENSG00000173868	-3.07243442	-2.833705974	-1.398039665	-1.27654551	-1.176575108	-1.858942256	-0.88762748	1.621740975	0.647235911	1.025177858	PHOSPHO1	protein_coding	chr17:49223362-49230766:-	gi|578830508|ref|XP_006721794.1|	1402	0	PREDICTED: phosphoethanolamine/phosphocholine phosphatase isoform X2 [Homo sapiens]	gi|219689096|ref|NM_001143804.1|	2173	0	Homo sapiens phosphatase, orphan 1 (PHOSPHO1), transcript variant 1, mRNA	Q8TCT1	520	2.00E-179	Phosphoethanolamine/phosphocholine phosphatase	.	.	.	.	pfam06888	Put_Phosphatase	Putative Phosphatase. This family contains a number of putative eukaryotic acid phosphatases. Some family members represent the products of the PSI14 phosphatase family in Lycopersicon esculentum (Tomato).	GO:0035630|bone mineralization involved in bone maturation;GO:0001958|endochondral ossification;GO:0006656|phosphatidylcholine biosynthetic process;GO:0006646|phosphatidylethanolamine biosynthetic process;GO:0030500|regulation of bone mineralization;	GO:0005829|cytosol;GO:0065010|extracellular membrane-bounded organelle;	GO:0046872|metal ion binding;GO:0016791|phosphatase activity;GO:0052731|phosphocholine phosphatase activity;GO:0052732|phosphoethanolamine phosphatase activity;GO:0016462|pyrophosphatase activity;	K06124	PHOSPHO1; phosphoethanolamine/phosphocholine phosphatase [EC:3.1.3.75]
ENSG00000152804	2.710846408	1.758775955	3.086888365	2.948184357	3.056688309	2.006410668	0.393093377	0.178622977	0.863721782	0.831221997	HHEX	protein_coding	chr10:92689951-92695646:+	gi|4506049|ref|NP_002720.1|	1016	2.00E-131	hematopoietically-expressed homeobox protein HHEX [Homo sapiens]	gi|126131100|ref|NM_002729.4|	1727	0	Homo sapiens hematopoietically expressed homeobox (HHEX), mRNA	Q03014	395	6.00E-133	Hematopoietically-expressed homeobox protein HHEX	.	.	.	.	pfam00046	Homeobox	Homeobox domain.	GO:0009952|anterior/posterior pattern specification;GO:0030183|B cell differentiation;GO:0030154|cell differentiation;GO:0008283|cell proliferation;GO:0071103|DNA conformation change;GO:0035050|embryonic heart tube development;GO:0007492|endoderm development;GO:0048853|forebrain morphogenesis;GO:0061010|gall bladder development;GO:0061011|hepatic duct development;GO:0061017|hepatoblast differenti…	GO:0005737|cytoplasm;GO:0005634|nucleus;GO:0032993|protein-DNA complex;	GO:0003682|chromatin binding;GO:0008301|DNA binding, bending;GO:0008190|eukaryotic initiation factor 4E binding;GO:0071837|HMG box domain binding;GO:0042803|protein homodimerization activity;GO:0070491|repressing transcription factor binding;GO:0000978|RNA polymerase II core promoter proximal region sequence-specific DNA binding;GO:0000981|RNA polymerase II transcription factor activity, sequence…	K08024	HHEX, HEX, PRH; homeobox protein HEX
ENSG00000013297	4.955221585	4.476146172	5.999069106	7.39022512	6.05725733	3.947953818	1.751681393	1.740981835	2.84725874	3.269771208	CLDN11	protein_coding	chr3:170418865-170454733:+	gi|297672469|ref|XP_002814320.1|	790	6.00E-97	PREDICTED: claudin-11 [Pongo abelii]	gi|195947370|ref|NM_005602.5|	2169	0	Homo sapiens claudin 11 (CLDN11), transcript variant 1, mRNA	O75508	308	4.00E-98	Claudin-11	.	.	.	.	pfam00822	PMP22_Claudin	PMP-22/EMP/MP20/Claudin family.	GO:0016338|calcium-independent cell-cell adhesion via plasma membrane cell-adhesion molecules;	GO:0005923|bicellular tight junction;GO:0016021|integral component of membrane;GO:0005886|plasma membrane;	GO:0042802|identical protein binding;GO:0005198|structural molecule activity;	K06087	CLDN; claudin
ENSG00000265190	-3.45495124	-6.467828215	-4.870189419	-4.836225845	-3.676585458	-0.777217993	-4.209215356	-1.324259581	-1.179021802	-1.122999164	ANXA8	protein_coding	chr10:47460162-47484158:-	gi|194384982|dbj|BAG60903.1|	1982	0	unnamed protein product [Homo sapiens]	gi|411147373|ref|NM_001271702.1|	2174	0	Homo sapiens annexin A8 (ANXA8), transcript variant 1, mRNA	P13928	629	0	Annexin A8	.	.	.	.	pfam00191	Annexin	Annexin. This family of annexins also includes giardin that has been shown to function as an annexin.	GO:0007596|blood coagulation;GO:0016197|endosomal transport;GO:0007032|endosome organization;GO:1900138|negative regulation of phospholipase A2 activity;GO:1900004|negative regulation of serine-type endopeptidase activity;	GO:0005829|cytosol;GO:0031902|late endosome membrane;GO:0005886|plasma membrane;	GO:0051015|actin filament binding;GO:0005509|calcium ion binding;GO:0005544|calcium-dependent phospholipid binding;GO:0005547|phosphatidylinositol-3,4,5-trisphosphate binding;GO:0043325|phosphatidylinositol-3,4-bisphosphate binding;GO:0005546|phosphatidylinositol-4,5-bisphosphate binding;	K17096	ANXA8; annexin A8
ENSG00000013293	-5.940472267	-4.747208113	-0.922182171	-0.995021186	-3.561869516	-5.989018719	0	-6.55866959	-5.251629632	-7.496734763	SLC7A14	protein_coding	chr3:170459584-170586074:-	gi|332214740|ref|XP_003256493.1|	3615	0	PREDICTED: probable cationic amino acid transporter [Nomascus leucogenys]	gi|181337166|ref|NM_020949.2|	10103	0	Homo sapiens solute carrier family 7 member 14 (SLC7A14), mRNA	Q8TBB6	1376	0	Probable cationic amino acid transporter	BS_yfnA	208	6.00E-56	COG0531	pfam00324	AA_permease	Amino acid permease.	GO:0006865|amino acid transport;GO:0010923|negative regulation of phosphatase activity;	GO:0016021|integral component of membrane;GO:0005765|lysosomal membrane;	GO:0022857|transmembrane transporter activity;	K13871	SLC7A14; solute carrier family 7 (cationic amino acid transporter), member 14
ENSG00000139508	0.878085144	1.354371327	-0.285815576	0.505971257	0.825184651	2.105842609	2.509288857	1.717703233	1.918693855	2.622765238	SLC46A3	protein_coding	chr13:28700064-28718970:-	gi|209571533|ref|NP_001129391.1|	2122	0	solute carrier family 46 member 3 isoform b precursor [Homo sapiens]	gi|209571534|ref|NM_181785.3|	3167	0	Homo sapiens solute carrier family 46 member 3 (SLC46A3), transcript variant 1, mRNA	Q7Z3Q1	822	0	Solute carrier family 46 member 3	.	.	.	.	pfam07690	MFS_1	Major Facilitator Superfamily.	GO:0055085|transmembrane transport;	GO:0070062|extracellular exosome;GO:0016021|integral component of membrane;	.	.	.
ENSG00000119737	0.47223696	-1.004210568	-0.771472168	-1.19675731	-0.50246702	0.423388973	0.309239211	0.12613113	0.481941606	0.827461304	GPR75	protein_coding	chr2:53852913-53859989:-	gi|5803025|ref|NP_006785.1|	2644	0	probable G-protein coupled receptor 75 [Homo sapiens]	gi|323423022|ref|NM_006794.3|	2115	0	Homo sapiens G protein-coupled receptor 75 (GPR75), mRNA	O95800	1000	0	Probable G-protein coupled receptor 75	.	.	.	.	pfam00001	7tm_1	7 transmembrane receptor (rhodopsin family). This family contains, amongst other G-protein-coupled receptors (GCPRs), members of the opsin family, which have been considered to be typical members of the rhodopsin superfamily. They share several motifs, mainly the seven transmembrane helices, GCPRs of the rhodopsin superfamily. All opsins bind a chromophore, such as 11-cis-retinal. The function of…	GO:0070098|chemokine-mediated signaling pathway;GO:0007186|G-protein coupled receptor signaling pathway;GO:1901214|regulation of neuron death;	GO:0005887|integral component of plasma membrane;	GO:0016493|C-C chemokine receptor activity;GO:0004930|G-protein coupled receptor activity;	K08417	GPR75; G protein-coupled receptor 75
ENSG00000165092	7.160278747	7.46498029	6.429496913	7.604335915	7.894785715	3.122783012	4.09117192	1.453683342	5.434147291	5.750865237	ALDH1A1	protein_coding	chr9:72900662-73080442:-	gi|795283691|ref|XP_011820524.1|	2686	0	PREDICTED: retinal dehydrogenase 1 isoform X1 [Mandrillus leucophaeus]	gi|327365354|ref|NM_000689.4|	2107	0	Homo sapiens aldehyde dehydrogenase 1 family member A1 (ALDH1A1), mRNA	P00352	1038	0	Retinal dehydrogenase 1	SPAC9E9.09c	550	0	COG1012	pfam00171	Aldedh	Aldehyde dehydrogenase family. This family of dehydrogenases act on aldehyde substrates. Members use NADP as a cofactor. The family includes the following members: The prototypical members are the aldehyde dehydrogenases EC:1.2.1.3. Succinate-semialdehyde dehydrogenase EC:1.2.1.16. Lactaldehyde dehydrogenase EC:1.2.1.22. Benzaldehyde dehydrogenase EC:1.2.1.28. Methylmalonate-semialdehyde dehydrog…	GO:0006081|cellular aldehyde metabolic process;GO:0006069|ethanol oxidation;GO:0061624|fructose catabolic process to hydroxyacetone phosphate and glyceraldehyde-3-phosphate;GO:0055114|oxidation-reduction process;GO:0001523|retinoid metabolic process;GO:0042572|retinol metabolic process;	GO:0005737|cytoplasm;GO:0005829|cytosol;GO:0070062|extracellular exosome;	GO:0004029|aldehyde dehydrogenase (NAD) activity;GO:0005497|androgen binding;GO:0018479|benzaldehyde dehydrogenase (NAD+) activity;GO:0005096|GTPase activator activity;GO:0051287|NAD binding;GO:0001758|retinal dehydrogenase activity;	K07249	E1.2.1.36; retinal dehydrogenase [EC:1.2.1.36]
ENSG00000174343	-5.803143315	-5.827128242	-4.226399198	0	0	-3.857979575	-2.187404751	-2.041284289	-0.948794771	0	CHRNA9	protein_coding	chr4:40335329-40355217:+	gi|70995130|ref|NP_060051.2|	2467	0	neuronal acetylcholine receptor subunit alpha-9 precursor [Homo sapiens]	gi|375268712|ref|NM_017581.3|	2276	0	Homo sapiens cholinergic receptor nicotinic alpha 9 subunit (CHRNA9), mRNA	Q9UGM1	954	0	Neuronal acetylcholine receptor subunit alpha-9	.	.	.	.	pfam02931	Neur_chan_LBD	Neurotransmitter-gated ion-channel ligand binding domain. This family is the extracellular ligand binding domain of these ion channels. This domain forms a pentameric arrangement in the known structure.	GO:0050910|detection of mechanical stimulus involved in sensory perception of sound;GO:0042472|inner ear morphogenesis;GO:0070373|negative regulation of ERK1 and ERK2 cascade;GO:0007204|positive regulation of cytosolic calcium ion concentration;	GO:0005892|acetylcholine-gated channel complex;GO:0030054|cell junction;GO:0005887|integral component of plasma membrane;GO:0005886|plasma membrane;GO:0045211|postsynaptic membrane;	GO:0022848|acetylcholine-gated cation channel activity;GO:0005262|calcium channel activity;GO:0015276|ligand-gated ion channel activity;GO:0004888|transmembrane signaling receptor activity;	K04810	CHRNA9; nicotinic acetylcholine receptor alpha-9
ENSG00000171790	-0.897516181	-1.755408575	-2.672297853	-3.222770757	-2.583284532	0.12220878	-0.288046998	-0.738519117	0.966780952	1.483927711	SLFNL1	protein_coding	chr1:41015597-41023237:-	gi|269954660|ref|NP_659427.3|	1851	0	schlafen-like protein 1 isoform 1 [Homo sapiens]	gi|30046431|gb|BC050353.1|	4298	0	Homo sapiens schlafen-like 1, mRNA (cDNA clone MGC:51189 IMAGE:5265392), complete cds	Q499Z3	717	0	Schlafen-like protein 1	.	.	.	.	pfam04326	AAA_4	Divergent AAA domain. This family is related to the pfam00004 family, and presumably has the same function (ATP-binding).	.	.	GO:0005524|ATP binding;	.	.
ENSG00000171793	3.695175444	3.100215459	2.031208953	2.958737225	3.479192064	4.585866842	4.380919922	3.425009885	5.164562475	5.575760984	CTPS1	protein_coding	chr1:40979335-41012565:+	gi|194386732|dbj|BAG61176.1|	1236	1.00E-151	unnamed protein product [Homo sapiens]	gi|669174665|ref|NG_034208.1|	3674	0	Homo sapiens CTP synthase 1 (CTPS1), RefSeqGene on chromosome 1	P17812	482	2.00E-150	CTP synthase 1	SPAC10F6.03c	248	1.00E-68	COG0504	pfam00117	GATase	Glutamine amidotransferase class-I.	GO:0044210|'de novo' CTP biosynthetic process;GO:0042100|B cell proliferation;GO:0006241|CTP biosynthetic process;GO:0006541|glutamine metabolic process;GO:0006139|nucleobase-containing compound metabolic process;GO:0015949|nucleobase-containing small molecule interconversion;GO:0042493|response to drug;GO:0042098|T cell proliferation;	GO:0005829|cytosol;GO:0016020|membrane;	GO:0005524|ATP binding;GO:0003883|CTP synthase activity;GO:0042802|identical protein binding;	K01937	pyrG, CTPS; CTP synthase [EC:6.3.4.2]
ENSG00000148175	7.800433835	7.874081778	8.790952893	8.301797156	8.163433715	7.184322112	7.258875968	5.998258396	5.222538804	5.714930465	STOM	protein_coding	chr9:121338988-121370304:-	gi|38016911|ref|NP_004090.4|	1431	0	erythrocyte band 7 integral membrane protein isoform a [Homo sapiens]	gi|396578174|ref|NM_004099.5|	3010	0	Homo sapiens stomatin (STOM), transcript variant 1, mRNA	P27105	555	0	Erythrocyte band 7 integral membrane protein	AF1420	224	9.00E-66	COG0330	pfam01145	Band_7	SPFH domain / Band 7 family. This family has been called SPFH, Band 7 or PHB domain. Recent phylogenetic analysis has shown this domain to be a slipin or Stomatin-like integral membrane domain conserved from protozoa to mammals.	GO:0043312|neutrophil degranulation;GO:0044829|positive regulation by host of viral genome replication;GO:0090314|positive regulation of protein targeting to membrane;GO:0051260|protein homooligomerization;GO:1901585|regulation of acid-sensing ion channel activity;	GO:0035577|azurophil granule membrane;GO:0072562|blood microparticle;GO:0005856|cytoskeleton;GO:0005783|endoplasmic reticulum;GO:0070062|extracellular exosome;GO:0005615|extracellular space;GO:0005887|integral component of plasma membrane;GO:0042470|melanosome;GO:0016020|membrane;GO:0045121|membrane raft;GO:0005739|mitochondrion;GO:0048471|perinuclear region of cytoplasm;GO:0005886|plasma membran…	GO:0042803|protein homodimerization activity;GO:0070063|RNA polymerase binding;	K17286	STOM; erythrocyte band 7 integral membrane protein
ENSG00000110848	-1.064206158	-3.087401834	-0.16029935	-5.611182417	-2.870312276	-4.110864583	-4.139243724	-4.683769406	0	0	CD69	protein_coding	chr12:9752486-9760901:-	gi|4502681|ref|NP_001772.1|	1000	2.00E-130	early activation antigen CD69 [Homo sapiens]	gi|221554485|ref|NM_001781.2|	1676	0	Homo sapiens CD69 molecule (CD69), mRNA	Q07108	389	7.00E-132	Early activation antigen CD69	.	.	.	.	pfam00059	Lectin_C	Lectin C-type domain. This family includes both long and short form C-type	GO:0035690|cellular response to drug;	GO:0009897|external side of plasma membrane;GO:0005887|integral component of plasma membrane;GO:0032991|macromolecular complex;	GO:0005509|calcium ion binding;GO:0030246|carbohydrate binding;GO:0042803|protein homodimerization activity;GO:0004888|transmembrane signaling receptor activity;	K06502	CD69; CD69 antigen
ENSG00000272476	-2.189075016	-1.834827423	-1.426653746	-1.020718078	-0.955670968	-0.91638421	-0.634521169	0.122884957	-0.601988289	-0.142657229	AL024507.2	antisense	chr6:107957413-107959986:+	gi|402867816|ref|XP_003898029.1|	788	2.00E-93	PREDICTED: skin secretory protein xP2-like [Papio anubis]	gi|551859931|tpe|HG499503.1|	2574	0	TPA: Homo sapiens long non-coding RNA OTTHUMT00000471328.1 (RP1-191J18.66 gene), antisense	Q8VHE0	88.6	1.00E-16	Translocation protein SEC63 homolog	.	.	.	.	pfam13900	GVQW	Putative binding domain. This short domain is often found nested inside other longer domains. The function is not known, but the domain carries a highly conserved GVQW motif. The members are rich in proline and cysteine. This may be a binding domain.	GO:0001889|liver development;GO:0010259|multicellular organismal aging;GO:0006807|nitrogen compound metabolic process;GO:0006620|posttranslational protein targeting to membrane;GO:0031204|posttranslational protein targeting to membrane, translocation;GO:0072001|renal system development;GO:0006614|SRP-dependent cotranslational protein targeting to membrane;	GO:0005783|endoplasmic reticulum;GO:0030176|integral component of endoplasmic reticulum membrane;GO:0016020|membrane;	.	K09540	SEC63, DNAJC23; translocation protein SEC63
ENSG00000196932	-0.077575076	-1.052639166	1.206169135	-0.033977174	-0.716795831	-2.524298057	-2.204968383	-2.272583073	-3.80850296	-4.336535474	TMEM26	protein_coding	chr10:61406643-61453450:-	gi|50233826|ref|NP_848600.2|	1603	0	transmembrane protein 26 [Homo sapiens]	gi|970259820|ref|NM_178505.7|	5151	0	Homo sapiens transmembrane protein 26 (TMEM26), transcript variant 1, mRNA	Q6ZUK4	622	0	Transmembrane protein 26	.	.	.	.	pfam09772	Tmem26	Transmembrane protein 26. The function of this family of transmembrane proteins has not, as yet, been determined.	.	GO:0016021|integral component of membrane;	.	.	.
ENSG00000170681	-0.779324904	-0.558368309	-2.728991626	-1.595914563	0.70316296	0.274788639	2.053630312	0.87055063	3.513567291	4.789720771	CAVIN4	protein_coding	chr9:100578079-100587906:+	gi|66472922|ref|NP_001018126.1|	1822	0	muscle-related coiled-coil protein [Homo sapiens]	gi|514825581|ref|NM_001018116.2|	2615	0	Homo sapiens muscle-related coiled-coil protein (MURC), mRNA	Q5BKX8	706	0	Caveolae-associated protein 4	.	.	.	.	pfam15237	PTRF_SDPR	PTRF/SDPR family. This family of proteins includes muscle-related coiled-coil protein (MURC), protein kinase C delta-binding protein (PRKCDBP), polymerase I and transcript release factor (PTRF) and serum deprivation-response protein (SDPR). MURC activates the Rho/ROCK pathway. PRKCDBP appears to act as an immune potentiator. PTRF is involved in caveolae formation and function. SDPR is involved in…	GO:0030154|cell differentiation;GO:0007517|muscle organ development;GO:0045944|positive regulation of transcription from RNA polymerase II promoter;GO:0010468|regulation of gene expression;GO:0035023|regulation of Rho protein signal transduction;GO:0006351|transcription, DNA-templated;	GO:0005901|caveola;GO:0005737|cytoplasm;GO:0005829|cytosol;GO:0005886|plasma membrane;GO:0042383|sarcolemma;GO:0030018|Z disc;	.	.	.
ENSG00000134245	-2.549756004	-1.989186352	2.700487547	0.442249746	-1.677571974	-2.846342159	-2.553033815	-1.881812151	-2.713041648	-3.537632026	WNT2B	protein_coding	chr1:112466541-112530165:+	gi|13518017|ref|NP_004176.2|	1978	0	protein Wnt-2b isoform WNT-2B1 [Homo sapiens]	gi|24412827|emb|AL109932.15|	9889	0	Human DNA sequence from clone RP4-770C6 on chromosome 1, complete sequence	Q93097	684	0	Protein Wnt-2b	.	.	.	.	pfam00110	wnt	wnt family. Wnt genes have been identified in vertebrates and invertebrates but not in plants, unicellular eukaryotes or prokaryotes. In humans, 19 WNT proteins are known. Because of their insolubility little is known about Wnt protein structure, but all have 23 or 24 Cys residues whose spacing is highly conserved. Signal transduction by Wnt proteins (including the Wnt/beta-catenin, the Wnt/Ca++,…	GO:0060070|canonical Wnt signaling pathway;GO:0045165|cell fate commitment;GO:0009267|cellular response to starvation;GO:0002062|chondrocyte differentiation;GO:0061303|cornea development in camera-type eye;GO:0021871|forebrain regionalization;GO:0071425|hematopoietic stem cell proliferation;GO:0061072|iris morphogenesis;GO:0002088|lens development in camera-type eye;GO:0060492|lung induction;GO:0…	GO:0005576|extracellular region;GO:0005615|extracellular space;GO:0043231|intracellular membrane-bounded organelle;	GO:0005109|frizzled binding;	K00182	WNT2; wingless-type MMTV integration site family, member 2
ENSG00000102683	-1.261892212	0.173200611	-0.39042331	-1.356181012	-2.87539384	-0.436425432	2.313952711	1.922180529	1.195582664	-0.665754197	SGCG	protein_coding	chr13:23180952-23325165:+	gi|578824992|ref|XP_006719924.1|	1451	0	PREDICTED: gamma-sarcoglycan isoform X2 [Homo sapiens]	gi|209529740|ref|NM_000231.2|	1621	0	Homo sapiens sarcoglycan gamma (SGCG), mRNA	Q13326	559	0	Gamma-sarcoglycan	.	.	.	.	pfam04790	Sarcoglycan_1	Sarcoglycan complex subunit protein. The dystrophin glycoprotein complex (DGC) is a membrane-spanning complex that links the interior cytoskeleton to the extracellular matrix in muscle. The sarcoglycan complex is a subcomplex within the DGC and is composed of several muscle-specific, transmembrane proteins (alpha-, beta-, gamma-, delta- and zeta-sarcoglycan). The sarcoglycans are asparagine-linke…	GO:0048738|cardiac muscle tissue development;GO:0060047|heart contraction;GO:0061024|membrane organization;GO:0055001|muscle cell development;GO:0007517|muscle organ development;	GO:0005737|cytoplasm;GO:0005856|cytoskeleton;GO:0016021|integral component of membrane;GO:0005654|nucleoplasm;GO:0005886|plasma membrane;GO:0016012|sarcoglycan complex;GO:0042383|sarcolemma;	.	K12564	SGCG; gamma-sarcoglycan
ENSG00000237989	-1.544161415	-0.848551062	-0.879735389	-1.693469061	-2.338639182	-0.288402998	0.072171578	-0.055197042	-0.589107614	-0.976612299	LINC01679	lincRNA	chr21:43358147-43362349:-	.	.	.	.	gi|820867096|ref|NR_131902.1|	2798	0	Homo sapiens uncharacterized LOC101928399 (TCONS_00029157), long non-coding RNA	.	.	.	.	.	.	.	.	pfam03215	Rad17	Rad17 cell cycle checkpoint protein.	.	.	.	.	.
ENSG00000138623	4.155178275	2.159650884	0.245557957	2.991011344	3.60963815	6.042409034	4.134481605	4.462939823	6.445998396	6.708309401	SEMA7A	protein_coding	chr15:74409289-74433958:-	gi|4504237|ref|NP_003603.1|	3311	0	semaphorin-7A isoform 1 preproprotein [Homo sapiens]	gi|998074873|ref|NM_003612.4|	3376	0	Homo sapiens semaphorin 7A (John Milton Hagen blood group) (SEMA7A), transcript variant 1, mRNA	O75326	1280	0	Semaphorin-7A	.	.	.	.	pfam01403	Sema	Sema domain. The Sema domain occurs in semaphorins, which are a large family of secreted and transmembrane proteins, some of which function as repellent signals during axon guidance. Sema domains also occur in the hepatocyte growth factor receptor and human plexin A-3.	GO:0048675|axon extension;GO:0006955|immune response;GO:0006954|inflammatory response;GO:0007229|integrin-mediated signaling pathway;GO:0050919|negative chemotaxis;GO:0021988|olfactory lobe development;GO:0001649|osteoblast differentiation;GO:0045773|positive regulation of axon extension;GO:0070374|positive regulation of ERK1 and ERK2 cascade;GO:0060907|positive regulation of macrophage cytokine …	GO:0031225|anchored component of membrane;GO:0009897|external side of plasma membrane;GO:0016020|membrane;GO:0005886|plasma membrane;	GO:0005178|integrin binding;GO:0038191|neuropilin binding;	K06529	SEMA7, CD108; semaphorin 7
ENSG00000186417	-2.524119447	-2.685645332	2.651234385	3.191511569	1.025356538	-2.784311004	-3.889596646	-0.467604545	-1.051544627	-2.884559897	GLDN	protein_coding	chr15:51341629-51408013:+	gi|98986321|ref|NP_861454.2|	2378	0	gliomedin [Homo sapiens]	gi|98986320|ref|NM_181789.2|	4971	0	Homo sapiens gliomedin (GLDN), mRNA	Q6ZMI3	920	0	Gliomedin	.	.	.	.	pfam02191	OLF	Olfactomedin-like domain.	GO:0045162|clustering of voltage-gated sodium channels;GO:0032528|microvillus organization;	GO:0030424|axon;GO:0005581|collagen trimer;GO:0005615|extracellular space;GO:0016021|integral component of membrane;GO:0005886|plasma membrane;	GO:0086080|protein binding involved in heterotypic cell-cell adhesion;	K16364	GLDN; GLDN; gliomedin
ENSG00000241404	-1.836811279	-2.975789287	-1.839653582	-2.698256179	-2.758686965	-4.583155731	-4.027729234	-5.568913547	-4.579056439	0	EGFL8	protein_coding	chr6:32164583-32168281:+	gi|13449287|ref|NP_085155.1|	1029	2.00E-130	epidermal growth factor-like protein 8 precursor [Homo sapiens]	gi|34532946|dbj|AK126457.1|	2407	0	Homo sapiens cDNA FLJ44493 fis, clone UTERU2035452, highly similar to Homo sapiens NG3	Q99944	400	9.00E-132	Epidermal growth factor-like protein 8	.	.	.	.	pfam13900	GVQW	Putative binding domain. This short domain is often found nested inside other longer domains. The function is not known, but the domain carries a highly conserved GVQW motif. The members are rich in proline and cysteine. This may be a binding domain.	.	GO:0005576|extracellular region;	GO:0005509|calcium ion binding;	.	.
ENSG00000144791	1.875204579	1.156130573	1.981897538	2.443911624	2.29643305	1.659495079	0.117141984	0.495051268	0.382437703	0.788755514	LIMD1	protein_coding	chr3:45555394-45686338:+	gi|7657307|ref|NP_055055.1|	2974	0	LIM domain-containing protein 1 [Homo sapiens]	gi|18921338|gb|AC098476.2|	9419	0	Homo sapiens chromosome 3 clone RP11-697K23, complete sequence	Q9UGP4	1150	0	LIM domain-containing protein 1	.	.	.	.	pfam13900	GVQW	Putative binding domain. This short domain is often found nested inside other longer domains. The function is not known, but the domain carries a highly conserved GVQW motif. The members are rich in proline and cysteine. This may be a binding domain.	GO:0016477|cell migration;GO:0033962|cytoplasmic mRNA processing body assembly;GO:0007010|cytoskeleton organization;GO:0035195|gene silencing by miRNA;GO:0007275|multicellular organismal development;GO:0090090|negative regulation of canonical Wnt signaling pathway;GO:0035331|negative regulation of hippo signaling;GO:0045668|negative regulation of osteoblast differentiation;GO:0045892|negative reg…	GO:0005912|adherens junction;GO:0005911|cell-cell junction;GO:0005737|cytoplasm;GO:0005829|cytosol;GO:0005925|focal adhesion;GO:0005634|nucleus;GO:0000932|cytoplasmic mRNA processing body;GO:0005886|plasma membrane;GO:0016442|RISC complex;GO:0005667|transcription factor complex;	GO:0003714|transcription corepressor activity;GO:0008270|zinc ion binding;	K16682	AJUBA, LIMD1, WTIP; LIM domain-containing protein
ENSG00000100558	2.484485215	1.81992195	0.026855771	1.352598804	2.499901834	3.696383228	2.545531988	1.861524903	3.416866394	3.977294148	PLEK2	protein_coding	chr14:67386983-67412200:-	gi|7706643|ref|NP_057529.1|	1890	0	pleckstrin-2 [Homo sapiens]	gi|961513293|ref|NM_016445.2|	1549	0	Homo sapiens pleckstrin 2 (PLEK2), mRNA	Q9NYT0	732	0	Pleckstrin-2	.	.	.	.	pfam00169	PH	PH domain. PH stands for pleckstrin homology.	GO:0030036|actin cytoskeleton organization;GO:0035556|intracellular signal transduction;GO:0031346|positive regulation of cell projection organization;	GO:0005737|cytoplasm;GO:0005856|cytoskeleton;GO:0031258|lamellipodium membrane;	GO:0043325|phosphatidylinositol-3,4-bisphosphate binding;GO:0080025|phosphatidylinositol-3,5-bisphosphate binding;	.	.
ENSG00000138741	-0.413142176	0.512020067	1.295755763	0.007974413	0.269407861	-0.893634049	-0.515499346	-1.402055106	-1.615175978	-0.736220349	TRPC3	protein_coding	chr4:121879027-121951754:-	gi|635044614|ref|XP_007997896.1|	4486	0	PREDICTED: short transient receptor potential channel 3 isoform X5 [Chlorocebus sabaeus]	gi|2225936|emb|Y13758.1|	3397	0	Homo sapiens mRNA for transient receptor potential related channel 3 protein	Q13507	1705	0	Short transient receptor potential channel 3	.	.	.	.	pfam08344	TRP_2	Transient receptor ion channel II. This domain is found in the transient receptor ion channel (Trp) family of proteins. There is strong evidence that Trp proteins are structural elements of calcium-ion entry channels activated by G protein-coupled receptors. This domain does not tend to appear with the TRP domain (pfam06011) but is often found to the C-terminus of Ankyrin repeats (pfam00023).	GO:0070588|calcium ion transmembrane transport;GO:0006816|calcium ion transport;GO:0006828|manganese ion transport;GO:0007602|phototransduction;GO:0030168|platelet activation;GO:0010524|positive regulation of calcium ion transport into cytosol;GO:1903244|positive regulation of cardiac muscle hypertrophy in response to stress;GO:0033198|response to ATP;GO:0051592|response to calcium ion;GO:0007338…	GO:0005887|integral component of plasma membrane;GO:0005886|plasma membrane;	GO:0005262|calcium channel activity;GO:0070679|inositol 1,4,5 trisphosphate binding;GO:0015279|store-operated calcium channel activity;	K04966	TRPC3; transient receptor potential cation channel subfamily C member 3
ENSG00000162542	2.44036171	2.709772942	2.564895499	2.445450594	2.436774504	1.299911682	1.607520887	-0.297938947	0.036330577	0.444316332	TMCO4	protein_coding	chr1:19682213-19799945:-	gi|767903590|ref|XP_011539485.1|	2910	0	PREDICTED: transmembrane and coiled-coil domain-containing protein 4 isoform X4 [Homo sapiens]	gi|194239658|ref|NM_181719.4|	2974	0	Homo sapiens transmembrane and coiled-coil domains 4 (TMCO4), mRNA	Q499U8	892	0	Transmembrane and coiled-coil domain-containing protein 4	.	.	.	.	pfam05277	DUF726	Protein of unknown function (DUF726). This family consists of several uncharacterized eukaryotic proteins.	.	GO:0016021|integral component of membrane;	.	.	.
ENSG00000161921	0.762421358	-0.699671208	0.321487331	0.827583643	-1.410922084	-0.591152492	-2.536499164	-2.497253058	-1.352427035	-2.617802655	CXCL16	protein_coding	chr17:4733526-4739922:-	gi|154816176|ref|NP_071342.2|	1302	3.00E-172	C-X-C motif chemokine 16 precursor [Homo sapiens]	gi|568599835|ref|NM_022059.3|	2216	0	Homo sapiens C-X-C motif chemokine ligand 16 (CXCL16), transcript variant 1, mRNA	Q9H2A7	471	1.00E-160	C-X-C motif chemokine 16	.	.	.	.	pfam13900	GVQW	Putative binding domain. This short domain is often found nested inside other longer domains. The function is not known, but the domain carries a highly conserved GVQW motif. The members are rich in proline and cysteine. This may be a binding domain.	GO:0006935|chemotaxis;GO:0007186|G-protein coupled receptor signaling pathway;GO:0030307|positive regulation of cell growth;GO:0030335|positive regulation of cell migration;GO:0006898|receptor-mediated endocytosis;GO:0034097|response to cytokine;GO:0034341|response to interferon-gamma;GO:0034612|response to tumor necrosis factor;GO:0010818|T cell chemotaxis;	GO:0005576|extracellular region;GO:0005615|extracellular space;GO:0016021|integral component of membrane;GO:0016020|membrane;GO:0005886|plasma membrane;	GO:0008009|chemokine activity;GO:0005041|low-density lipoprotein receptor activity;GO:0005044|scavenger receptor activity;	K10035	CXCL16; C-X-C motif chemokine 16
ENSG00000243444	-2.364829848	-2.668884059	-2.647620075	-3.250518612	-2.022270364	-0.435603245	-1.006464496	-1.320762305	-1.796837362	-1.015186983	PALM2	protein_coding	chr9:109640788-109946703:+	gi|82617626|ref|NP_001032370.1|	1792	0	paralemmin-2 isoform b [Homo sapiens]	gi|290463078|ref|NM_001037293.2|	4492	0	Homo sapiens paralemmin 2 (PALM2), transcript variant 2, mRNA	Q8IXS6	694	0	Paralemmin-2	.	.	.	.	pfam03285	Paralemmin	Paralemmin.	GO:0008360|regulation of cell shape;	GO:0005886|plasma membrane;	.	K16519	AKAP2; A-kinase anchor protein 2
ENSG00000104432	-0.624160664	0.388132338	2.232060367	1.369416799	-0.266438536	-1.870646307	-0.12892682	-1.947240535	-1.86653868	-2.727611724	IL7	protein_coding	chr8:78675743-78805523:-	gi|4504677|ref|NP_000871.1|	866	7.00E-109	interleukin-7 isoform 1 precursor [Homo sapiens]	gi|315467865|ref|NM_000880.3|	2076	0	Homo sapiens interleukin 7 (IL7), transcript variant 1, mRNA	P13232	338	2.00E-110	Interleukin-7	.	.	.	.	pfam01415	IL7	Interleukin 7/9 family. IL-7 is a cytokine that acts as a growth factor for early lymphoid cells of both B- and T-cell lineages. IL-9 is a multi-functional cytokine that, although originally described as a T-cell growth factor, its function in T-cell response remains unclear.	GO:0009887|organ morphogenesis;GO:0045453|bone resorption;GO:0007267|cell-cell signaling;GO:0019221|cytokine-mediated signaling pathway;GO:0048873|homeostasis of number of cells within a tissue;GO:0006959|humoral immune response;GO:0038111|interleukin-7-mediated signaling pathway;GO:0043066|negative regulation of apoptotic process;GO:0043086|negative regulation of catalytic activity;GO:2001240|ne…	GO:0005576|extracellular region;GO:0005615|extracellular space;	GO:0005125|cytokine activity;GO:0008083|growth factor activity;GO:0005139|interleukin-7 receptor binding;	K05431	IL7; interleukin 7
ENSG00000231298	-4.086302712	-5.107892425	0	-5.052740216	-0.725451581	-1.436776644	-0.843848663	-0.172408236	0.451570154	1.092529892	MANCR	lincRNA	chr10:4650185-4678154:-	gi|635051317|ref|XP_008000308.1|	293	3.00E-52	PREDICTED: uncharacterized protein LOC103237802 [Chlorocebus sabaeus]	gi|551868336|tpe|HG502611.1|	1478	0	TPA: Homo sapiens long non-coding RNA OTTHUMT00000046512.2 (RP11-117P22.1 gene), lincRNA	.	.	.	.	.	.	.	.	pfam13900	GVQW	Putative binding domain. This short domain is often found nested inside other longer domains. The function is not known, but the domain carries a highly conserved GVQW motif. The members are rich in proline and cysteine. This may be a binding domain.	.	.	.	.	.
ENSG00000223786	0	-2.59097845	-3.568857498	0	-3.595234708	-1.294296809	0.525017739	1.038187498	-1.027213088	0	AL357507.1	lincRNA	chr6:74069451-74690727:+	gi|119569136|gb|EAW48751.1|	234	3.00E-22	hCG2041836, partial [Homo sapiens]	gi|551859621|tpe|HG499385.1|	669	0	TPA: Homo sapiens long non-coding RNA OTTHUMT00000041234.1 (RP11-554D15.1 gene), lincRNA	.	.	.	.	.	.	.	.	pfam13588	HSDR_N_2	Type I restriction enzyme R protein N terminus (HSDR_N). This family consists of a number of N terminal regions found in type I restriction enzyme R (HSDR) proteins. Restriction and modification (R/M) systems are found in a wide variety of prokaryotes and are thought to protect the host bacterium from the uptake of foreign DNA. Type I restriction and modification systems are encoded by three gene…	.	.	.	.	.
ENSG00000281207	-1.55227933	-2.346607414	-2.605293729	-2.378714289	-1.854451363	-0.482053626	-0.902731563	-1.403919298	0.792584862	0.543222653	SLFNL1-AS1	antisense	chr1:41014590-41043890:+	gi|694885204|ref|XP_009453047.1|	797	1.00E-91	PREDICTED: schlafen-like protein 1 isoform X2 [Pan troglodytes]	gi|323462191|ref|NR_037868.1|	4800	0	Homo sapiens SLFNL1 antisense RNA 1 (SLFNL1-AS1), long non-coding RNA	Q499Z3	312	7.00E-93	Schlafen-like protein 1	.	.	.	.	pfam13900	GVQW	Putative binding domain. This short domain is often found nested inside other longer domains. The function is not known, but the domain carries a highly conserved GVQW motif. The members are rich in proline and cysteine. This may be a binding domain.	.	.	GO:0005524|ATP binding;	.	.
ENSG00000137767	1.344676032	1.299648108	2.288953545	2.401582409	2.097326519	0.10769782	0.148527999	0.4165932	-0.689548578	0.018472949	SQOR	protein_coding	chr15:45631148-45691294:+	gi|10864011|ref|NP_067022.1|	2429	0	sulfide:quinone oxidoreductase, mitochondrial [Homo sapiens]	gi|403420578|ref|NM_021199.3|	2003	0	Homo sapiens sulfide quinone reductase-like (yeast) (SQRDL), transcript variant 1, mRNA	Q9Y6N5	940	0	Sulfide:quinone oxidoreductase, mitochondrial	SA0084	437	1.00E-146	COG0446	pfam13738	Pyr_redox_3	Pyridine nucleotide-disulphide oxidoreductase.	GO:0070813|hydrogen sulfide metabolic process;GO:0070221|sulfide oxidation, using sulfide:quinone oxidoreductase;	GO:0005743|mitochondrial inner membrane;	GO:0048038|quinone binding;GO:0070224|sulfide:quinone oxidoreductase activity;	.	.
ENSG00000204314	-1.338157705	-0.573932573	1.359130133	0.481295448	-0.739502546	-2.261151435	-2.704368822	-1.080773168	-3.256354815	-4.199046742	PRRT1	protein_coding	chr6:32148359-32153083:-	gi|119623993|gb|EAX03588.1|	1424	0	proline-rich transmembrane protein 1, isoform CRA_a, partial [Homo sapiens]	gi|34528969|dbj|AK123424.1|	2779	0	Homo sapiens cDNA FLJ41430 fis, clone BRHIP2005752, highly similar to Homo sapiens NG5	Q99946	292	3.00E-89	Proline-rich transmembrane protein 1	.	.	.	.	pfam04505	Dispanin	Interferon-induced transmembrane protein. This family includes the human leukocyte antigen CD225, which is an interferon inducible transmembrane protein, and is associated with interferon induced cell growth suppression.	GO:0009607|response to biotic stimulus;	GO:0030054|cell junction;GO:0016021|integral component of membrane;GO:0016020|membrane;GO:0005886|plasma membrane;GO:0045202|synapse;	.	.	.
ENSG00000176692	-1.683238602	-3.384387322	-4.099108234	-3.066311835	-1.127676378	-1.924650826	-1.760493422	1.255626619	-0.973273663	1.109017246	FOXC2	protein_coding	chr16:86566829-86569728:+	gi|4885237|ref|NP_005242.1|	2248	0	forkhead box protein C2 [Homo sapiens]	gi|237681092|ref|NG_012025.1|	2900	0	Homo sapiens forkhead box C2 (FOXC2), RefSeqGene on chromosome 16	Q99958	870	0	Forkhead box protein C2	SPBC4C3.05	99.8	1.00E-20	COG5025	pfam00250	Fork_head	Fork head domain.	GO:0048844|artery morphogenesis;GO:0001974|blood vessel remodeling;GO:0001569|patterning of blood vessels;GO:0043010|camera-type eye development;GO:0060038|cardiac muscle cell proliferation;GO:0030154|cell differentiation;GO:0030199|collagen fibril organization;GO:0035050|embryonic heart tube development;GO:0048703|embryonic viscerocranium morphogenesis;GO:0072011|glomerular endothelium developme…	GO:0016604|nuclear body;GO:0005654|nucleoplasm;GO:0005634|nucleus;	GO:0031490|chromatin DNA binding;GO:0003700|transcription factor activity, sequence-specific DNA binding;GO:0042802|identical protein binding;GO:1990841|promoter-specific chromatin binding;GO:0000981|RNA polymerase II transcription factor activity, sequence-specific DNA binding;GO:0043565|sequence-specific DNA binding;GO:0003705|transcription factor activity, RNA polymerase II distal enhancer seq…	K09396	FOXC; forkhead box protein C
ENSG00000110446	2.944941921	1.637281207	1.339792286	1.828970829	1.429260734	1.390166617	0.747058945	-1.243790384	-0.850995084	-0.57927599	SLC15A3	protein_coding	chr11:60937084-60952530:-	gi|7706117|ref|NP_057666.1|	704	2.00E-76	solute carrier family 15 member 3 [Homo sapiens]	gi|34534034|dbj|AK127216.1|	4514	0	Homo sapiens cDNA FLJ45283 fis, clone BRHIP3001878, highly similar to Homo sapiens peptide transporter 3 (PHT2)	Q8IY34	275	7.00E-78	Solute carrier family 15 member 3	YKR093w	58.9	9.00E-08	COG3104	pfam00854	PTR2	POT family. The POT (proton-dependent oligopeptide transport) family all appear to be proton dependent transporters.	GO:0006811|ion transport;GO:0015031|protein transport;	GO:0016021|integral component of membrane;GO:0043231|intracellular membrane-bounded organelle;GO:0005765|lysosomal membrane;	GO:0015333|peptide:proton symporter activity;	K14638	SLC15A3_4, PHT; solute carrier family 15 (peptide/histidine transporter), member 3/4
ENSG00000198768	0.002850138	-0.26788084	3.870589672	2.485868175	3.212692996	2.212619971	3.465040863	7.209500918	6.257042747	6.185928123	APCDD1L	protein_coding	chr20:58459101-58515131:-	gi|23503291|ref|NP_699191.1|	2347	0	protein APCDD1-like isoform 1 precursor [Homo sapiens]	gi|755571525|ref|NM_153360.2|	3426	0	Homo sapiens adenomatosis polyposis coli down-regulated 1-like (APCDD1L), transcript variant 1, mRNA	Q8NCL9	910	0	Protein APCDD1-like	.	.	.	.	pfam14921	APCDDC	Adenomatosis polyposis coli down-regulated 1. The domain is duplicated in most members of this family. APCDD is directly regulated by the beta-catenin/Tcf complex, and its elevated expression promotes proliferation of colonic epithelial cells in vitro and in vivo. APCDD1 has an N-terminal signal-peptide and a C-terminal transmembrane region. The domain is rich in cysteines, there being up to 12 s…	.	GO:0016021|integral component of membrane;	.	.	.
ENSG00000124216	1.853673789	3.034645172	2.214875199	2.358811895	1.577337199	2.722342003	3.497212261	4.080333893	4.275598498	3.544679601	SNAI1	protein_coding	chr20:49982999-49988886:+	gi|4325322|gb|AAD17332.1|	1255	8.00E-168	zinc finger protein [Homo sapiens]	gi|301336132|ref|NM_005985.3|	1686	0	Homo sapiens snail family zinc finger 1 (SNAI1), mRNA	O95863	488	3.00E-169	Zinc finger protein SNAI1	.	.	.	.	pfam13465	zf-H2C2_2	Zinc-finger double domain.	GO:0060536|cartilage morphogenesis;GO:0016477|cell migration;GO:0001837|epithelial to mesenchymal transition;GO:0003198|epithelial to mesenchymal transition involved in endocardial cushion formation;GO:0031069|hair follicle morphogenesis;GO:0070828|heterochromatin organization;GO:0060972|left/right pattern formation;GO:0001707|mesoderm formation;GO:0060806|negative regulation of cell differentiat…	GO:0005737|cytoplasm;GO:0005829|cytosol;GO:0005654|nucleoplasm;GO:0005634|nucleus;GO:0005721|pericentric heterochromatin;	GO:0019900|kinase binding;GO:0046872|metal ion binding;GO:0000977|RNA polymerase II regulatory region sequence-specific DNA binding;GO:0000981|RNA polymerase II transcription factor activity, sequence-specific DNA binding;GO:0001078|transcriptional repressor activity, RNA polymerase II core promoter proximal region sequence-specific binding;	K05707	SNAI1; snail 1
ENSG00000231789	0.335585598	0.726475225	1.149828909	1.144362821	0.868177035	-0.783521275	0.035939255	-0.509689972	-0.779412854	-0.723387205	PIK3CD-AS2	antisense	chr1:9672426-9687555:-	gi|34527590|dbj|BAC85415.1|	164	5.00E-11	unnamed protein product [Homo sapiens]	gi|700274138|ref|NR_126366.1|	939	0	Homo sapiens PIK3CD antisense RNA 2 (PIK3CD-AS2), transcript variant 1, long non-coding RNA	.	.	.	.	.	.	.	.	pfam13900	GVQW	Putative binding domain. This short domain is often found nested inside other longer domains. The function is not known, but the domain carries a highly conserved GVQW motif. The members are rich in proline and cysteine. This may be a binding domain.	.	.	.	.	.
ENSG00000133069	-0.586402699	-1.162958015	-1.207258866	-1.470111984	-0.551529692	-0.550370715	-0.078784775	-0.193126814	0.600463664	0.560286118	TMCC2	protein_coding	chr1:205228176-205285632:+	gi|54792740|ref|NP_055673.2|	2603	0	transmembrane and coiled-coil domains protein 2 isoform 1 [Homo sapiens]	gi|291219892|ref|NM_014858.3|	3738	0	Homo sapiens transmembrane and coiled-coil domain family 2 (TMCC2), transcript variant 1, mRNA	O75069	1007	0	Transmembrane and coiled-coil domains protein 2	.	.	.	.	pfam10267	Tmemb_cc2	Predicted transmembrane and coiled-coil 2 protein. This family of transmembrane coiled-coil containing proteins is conserved from worms to humans. Its function is unknown.	GO:0042982|amyloid precursor protein metabolic process;	GO:0005783|endoplasmic reticulum;GO:0016021|integral component of membrane;	.	.	.
ENSG00000179546	-1.950000583	-4.08770099	-4.066459487	-5.612702416	-1.979241322	0.823794065	1.142151942	-1.165124043	0.494186717	0.608316963	HTR1D	protein_coding	chr1:23191895-23194729:-	gi|829977201|ref|XP_012606320.1|	1948	0	PREDICTED: 5-hydroxytryptamine receptor 1D [Microcebus murinus]	gi|187761321|ref|NM_000864.4|	2835	0	Homo sapiens 5-hydroxytryptamine receptor 1D (HTR1D), mRNA	P28221	738	0	5-hydroxytryptamine receptor 1D	.	.	.	.	pfam00001	7tm_1	7 transmembrane receptor (rhodopsin family). This family contains, amongst other G-protein-coupled receptors (GCPRs), members of the opsin family, which have been considered to be typical members of the rhodopsin superfamily. They share several motifs, mainly the seven transmembrane helices, GCPRs of the rhodopsin superfamily. All opsins bind a chromophore, such as 11-cis-retinal. The function of…	GO:0007193|adenylate cyclase-inhibiting G-protein coupled receptor signaling pathway;GO:0007268|synaptic transmission;GO:0007186|G-protein coupled receptor signaling pathway;GO:0007187|G-protein coupled receptor signaling pathway, coupled to cyclic nucleotide second messenger;GO:0014827|intestine smooth muscle contraction;GO:0050795|regulation of behavior;GO:0040012|regulation of locomotion;GO:00…	GO:0005887|integral component of plasma membrane;GO:0005886|plasma membrane;	GO:0004993|serotonin receptor activity;GO:0030594|neurotransmitter receptor activity;GO:0051378|serotonin binding;	K04153	HTR1; 5-hydroxytryptamine receptor 1
ENSG00000230479	-2.983239898	-4.006181822	-3.984938346	0	-4.011304982	0.214819085	-1.476297527	1.469512285	-0.221600462	1.114440943	AP000695.1	antisense	chr21:36430360-36481070:+	.	.	.	.	gi|551891845|tpe|HG511785.1|	893	0	TPA: Homo sapiens long non-coding RNA OTTHUMT00000194709.1 (AP000695.6 gene), antisense	.	.	.	.	.	.	.	.	pfam06607	Prokineticin	Prokineticin. This family consists of several prokineticin proteins and related BM8 sequences. The suprachiasmatic nucleus (SCN) controls the circadian rhythm of physiological and behavioural processes in mammals. It has been shown that prokineticin 2 (PK2), a cysteine-rich secreted protein, functions as an output molecule from the SCN circadian clock. PK2 messenger RNA is rhythmically expressed …	.	.	.	.	.
ENSG00000103489	0.479961051	2.097928475	1.209792782	2.800844709	2.969566241	3.47090575	4.4505097	3.488180299	5.196474779	5.705329258	XYLT1	protein_coding	chr16:17101769-17470881:-	gi|28269693|ref|NP_071449.1|	4609	0	xylosyltransferase 1 precursor [Homo sapiens]	gi|112807212|ref|NM_022166.3|	9336	0	Homo sapiens xylosyltransferase I (XYLT1), mRNA	Q86Y38	1779	0	Xylosyltransferase 1	.	.	.	.	pfam12529	Xylo_C	Xylosyltransferase C terminal. This domain family is found in eukaryotes, and is typically between 169 and 183 amino acids in length. The family is found in association with pfam02485. There is a single completely conserved residue G that may be functionally important. Xylosyltransferases are enzymes involved in the biosynthesis of the glycosaminoglycan linker region in proteoglycans.	GO:0030206|chondroitin sulfate biosynthetic process;GO:0006024|glycosaminoglycan biosynthetic process;GO:0030203|glycosaminoglycan metabolic process;GO:0015012|heparan sulfate proteoglycan biosynthetic process;	GO:0005789|endoplasmic reticulum membrane;GO:0005576|extracellular region;GO:0000139|Golgi membrane;GO:0016021|integral component of membrane;	GO:0008375|acetylglucosaminyltransferase activity;GO:0030158|protein xylosyltransferase activity;	K00771	XYLT; protein xylosyltransferase [EC:2.4.2.26]
ENSG00000121039	3.653769184	5.926557497	5.541428936	5.595026629	5.770604474	2.046472886	3.767460917	3.130578697	2.014332274	2.568314429	RDH10	protein_coding	chr8:73294612-73325281:+	gi|440895634|gb|ELR47777.1|	1680	0	Retinol dehydrogenase 10, partial [Bos mutus]	gi|359279960|ref|NM_172037.4|	3949	0	Homo sapiens retinol dehydrogenase 10 (all-trans) (RDH10), mRNA	Q8IZV5	650	0	Retinol dehydrogenase 10	.	.	.	.	pfam13900	GVQW	Putative binding domain. This short domain is often found nested inside other longer domains. The function is not known, but the domain carries a highly conserved GVQW motif. The members are rich in proline and cysteine. This may be a binding domain.	GO:0060449|bud elongation involved in lung branching;GO:0043583|ear development;GO:0031076|embryonic camera-type eye development;GO:0035115|embryonic forelimb morphogenesis;GO:0048703|embryonic viscerocranium morphogenesis;GO:0008406|gonad development;GO:0001701|in utero embryonic development;GO:0001656|metanephros development;GO:0014032|neural crest cell development;GO:0043584|nose development;G…	GO:0044297|cell body;GO:0005737|cytoplasm;GO:0005789|endoplasmic reticulum membrane;GO:0016021|integral component of membrane;GO:0031090|organelle membrane;	GO:0052650|NADP-retinol dehydrogenase activity;GO:0004745|retinol dehydrogenase activity;	K11151	RDH10; retinol dehydrogenase 10 [EC:1.1.1.-]
ENSG00000250295	-5.069176589	-1.638268067	-0.791219535	-0.955066851	-1.34802547	-4.534569694	-3.342489367	-4.523754887	-4.116266349	-4.060326587	RDH10-AS1	antisense	chr8:73297711-73356461:-	.	.	.	.	gi|667667748|ref|NR_125388.1|	3261	0	Homo sapiens RDH10 antisense RNA 1 (RDH10-AS1), long non-coding RNA	.	.	.	.	.	.	.	.	pfam00130	C1_1	Phorbol esters/diacylglycerol binding domain (C1 domain). This domain is also known as the Protein kinase C conserved region 1 (C1) domain.	.	.	.	.	.
ENSG00000165617	-0.066285966	0.053971127	3.264007741	1.224710542	1.870741874	1.457015405	1.619629349	5.296434348	4.645821461	5.087101302	DACT1	protein_coding	chr14:58633967-58648321:+	gi|118498364|ref|NP_001072988.1|	3151	0	dapper homolog 1 isoform 2 [Homo sapiens]	gi|118498363|ref|NM_001079520.1|	3734	0	Homo sapiens dishevelled-binding antagonist of beta-catenin 1 (DACT1), transcript variant 2, mRNA	Q9NYF0	1194	0	Dapper homolog 1	.	.	.	.	pfam15268	Dapper	Dapper. This is a family of signalling proteins. They act in a diverse range of signaling pathways and have a range of binding partners. They act as homo- and heterodimers.	GO:0048619|embryonic hindgut morphogenesis;GO:0090090|negative regulation of canonical Wnt signaling pathway;GO:2000134|negative regulation of G1/S transition of mitotic cell cycle;GO:0046329|negative regulation of JNK cascade;GO:0032091|negative regulation of protein binding;GO:0000122|negative regulation of transcription from RNA polymerase II promoter;GO:0030178|negative regulation of Wnt sign…	GO:0030054|cell junction;GO:0005737|cytoplasm;GO:0005829|cytosol;GO:0005654|nucleoplasm;GO:0005634|nucleus;GO:0045202|synapse;	GO:0008013|beta-catenin binding;GO:0070097|delta-catenin binding;GO:0042826|histone deacetylase binding;GO:0051018|protein kinase A binding;GO:0005080|protein kinase C binding;GO:0001085|RNA polymerase II transcription factor binding;	.	.
ENSG00000115648	1.984465399	2.032426486	0.747367334	2.425226471	2.14716988	2.60646891	2.247062816	2.77051247	3.412754949	2.959705525	MLPH	protein_coding	chr2:237485428-237555318:+	gi|13129108|ref|NP_077006.1|	2934	0	melanophilin isoform 1 [Homo sapiens]	gi|527317391|ref|NM_024101.6|	3772	0	Homo sapiens melanophilin (MLPH), transcript variant 1, mRNA	Q9BV36	1134	0	Melanophilin	.	.	.	.	pfam02318	FYVE_2	FYVE-type zinc finger. This FYVE-type zinc finger is found at the N-terminus of effector proteins including rabphilin-3A and regulating synaptic membrane exocytosis protein 2.	GO:0006886|intracellular protein transport;GO:0032402|melanosome transport;GO:0030050|vesicle transport along actin filament;	GO:0030864|cortical actin cytoskeleton;GO:0030425|dendrite;GO:0070062|extracellular exosome;GO:0048471|perinuclear region of cytoplasm;	GO:0003779|actin binding;GO:0046872|metal ion binding;GO:0017022|myosin binding;GO:0030674|protein binding, bridging;GO:0017137|Rab GTPase binding;	.	.
ENSG00000160190	-1.134474567	-4.352359364	-1.748584492	-1.9301861	-1.087115672	-3.962751378	-6.975164877	-4.949697442	-4.956407301	-3.733013791	SLC37A1	protein_coding	chr21:42496008-42581440:+	gi|49619231|ref|NP_061837.3|	2700	0	glycerol-3-phosphate transporter [Homo sapiens]	gi|1001624561|ref|NM_001320537.1|	3664	0	Homo sapiens solute carrier family 37 member 1 (SLC37A1), transcript variant 1, mRNA	P57057	1044	0	Glucose-6-phosphate exchanger SLC37A1	PA1144	95.1	2.00E-19	COG2271	pfam07690	MFS_1	Major Facilitator Superfamily.	GO:0008643|carbohydrate transport;GO:0015760|glucose-6-phosphate transport;GO:0035435|phosphate ion transmembrane transport;	GO:0005789|endoplasmic reticulum membrane;GO:0030176|integral component of endoplasmic reticulum membrane;GO:0016020|membrane;	GO:0061513|glucose 6-phosphate:inorganic phosphate antiporter activity;	K13783	SLC37A1_2; MFS transporter, OPA family, solute carrier family 37 (glycerol-3-phosphate transporter), member 1/2
ENSG00000169330	-1.825209678	-0.870951512	-1.456199634	-1.927220029	-1.269662772	-0.984470008	-0.530824089	0.287327387	-0.038914823	-0.243508911	KIAA1024	protein_coding	chr15:79432516-79472290:+	gi|54606888|ref|NP_056021.1|	4701	0	UPF0258 protein KIAA1024 [Homo sapiens]	gi|219842271|ref|NM_015206.2|	6732	0	Homo sapiens KIAA1024 (KIAA1024), mRNA	Q9UPX6	1813	0	UPF0258 protein KIAA1024	.	.	.	.	pfam06789	UPF0258	Uncharacterized protein family (UPF0258).	.	GO:0016021|integral component of membrane;	.	.	.
ENSG00000112902	2.495397615	3.015487366	1.308270874	2.74746959	2.754996827	3.429126464	3.821457613	3.925561757	3.728219198	3.954451131	SEMA5A	protein_coding	chr5:9035026-9546075:-	gi|147904700|ref|NP_003957.2|	5390	0	semaphorin-5A precursor [Homo sapiens]	gi|147904699|ref|NM_003966.2|	11759	0	Homo sapiens semaphorin 5A (SEMA5A), mRNA	Q13591	2080	0	Semaphorin-5A	.	.	.	.	pfam01403	Sema	Sema domain. The Sema domain occurs in semaphorins, which are a large family of secreted and transmembrane proteins, some of which function as repellent signals during axon guidance. Sema domains also occur in the hepatocyte growth factor receptor and human plexin A-3.	GO:0007413|axonal fasciculation;GO:0002043|blood vessel endothelial cell proliferation involved in sprouting angiogenesis;GO:0007155|cell adhesion;GO:0060326|cell chemotaxis;GO:0007267|cell-cell signaling;GO:0021536|diencephalon development;GO:0050919|negative chemotaxis;GO:0048843|negative regulation of axon extension involved in axon guidance;GO:0007162|negative regulation of cell adhesion;GO:2…	GO:0070062|extracellular exosome;GO:0005615|extracellular space;GO:0016021|integral component of membrane;GO:0016020|membrane;GO:0005886|plasma membrane;	GO:0035373|chondroitin sulfate proteoglycan binding;GO:0043395|heparan sulfate proteoglycan binding;GO:0038191|neuropilin binding;GO:0030215|semaphorin receptor binding;GO:0045545|syndecan binding;	K06841	SEMA5; semaphorin 5
ENSG00000250508	-1.848456723	-1.872568699	-2.680969192	-4.81369459	-2.707360938	-5.889251499	-4.921876748	-5.878475673	-5.885166692	0	AP000808.1	lincRNA	chr11:68870664-68874542:+	gi|145651814|ref|NP_001007254.2|	845	5.00E-145	endogenous retrovirus group 3 member 1 Env polyprotein precursor [Homo sapiens]	gi|767969324|ref|XR_950253.1|	3252	0	PREDICTED: Homo sapiens uncharacterized LOC105369364 (LOC105369364), ncRNA	.	.	.	.	.	.	.	.	pfam00119	ATP-synt_A	ATP synthase A chain.	.	.	.	.	.
ENSG00000084710	-3.463360992	-3.327160562	-5.961279968	-3.818720391	-2.880165889	-1.742803649	-2.419470942	-1.56763222	-0.84201231	-1.350930759	EFR3B	protein_coding	chr2:25042130-25159137:+	gi|190684710|ref|NP_055786.1|	4111	0	protein EFR3 homolog B isoform 1 [Homo sapiens]	gi|190684709|ref|NM_014971.1|	7432	0	Homo sapiens EFR3 homolog B (EFR3B), transcript variant 1, mRNA	Q9Y2G0	1586	0	Protein EFR3 homolog B	.	.	.	.	pfam13900	GVQW	Putative binding domain. This short domain is often found nested inside other longer domains. The function is not known, but the domain carries a highly conserved GVQW motif. The members are rich in proline and cysteine. This may be a binding domain.	GO:0046854|phosphatidylinositol phosphorylation;GO:0072659|protein localization to plasma membrane;	GO:0005829|cytosol;GO:0005886|plasma membrane;	.	.	.
ENSG00000248890	-1.616050734	-3.224227414	-1.466934399	0	-4.811613009	0.25231436	0	1.804968137	0.416875102	-0.074533753	HHIP-AS1	antisense	chr4:144642922-144661357:-	gi|119625460|gb|EAX05055.1|	372	1.00E-40	hCG2041184, partial [Homo sapiens]	gi|551854207|tpe|HG497345.1|	1094	0	TPA: Homo sapiens long non-coding RNA OTTHUMT00000364894.1 (RP11-291L15.2 gene), antisense	.	.	.	.	.	.	.	.	pfam10325	7TM_GPCR_Srz	Serpentine type 7TM GPCR chemoreceptor Srz. Chemoreception is mediated in Caenorhabditis elegans by members of the seven-transmembrane G-protein-coupled receptor class (7TM GPCRs) of proteins which are of the serpentine type. Srz is a solo families amongst the superfamilies of chemoreceptors. Chemoperception is one of the central senses of soil nematodes like C. elegans which are otherwise 'blind…	.	.	.	.	.
ENSG00000118263	2.122859703	1.722858628	1.345599731	2.012131626	1.717727363	2.858982006	2.920217862	2.271930271	3.308826266	3.074401683	KLF7	protein_coding	chr2:207074137-207167267:-	gi|332815303|ref|XP_001138873.2|	1457	3.00E-180	PREDICTED: Krueppel-like factor 7 [Pan troglodytes]	gi|401709916|ref|NM_003709.3|	8359	0	Homo sapiens Kruppel-like factor 7 (ubiquitous) (KLF7), transcript variant 1, mRNA	O75840	522	6.00E-167	Krueppel-like factor 7	.	.	.	.	pfam13465	zf-H2C2_2	Zinc-finger double domain.	GO:0007411|axon guidance;GO:0048813|dendrite morphogenesis;GO:0045944|positive regulation of transcription from RNA polymerase II promoter;GO:0006357|regulation of transcription from RNA polymerase II promoter;	GO:0005634|nucleus;	GO:0003700|transcription factor activity, sequence-specific DNA binding;GO:0000978|RNA polymerase II core promoter proximal region sequence-specific DNA binding;GO:0000981|RNA polymerase II transcription factor activity, sequence-specific DNA binding;GO:0003713|transcription coactivator activity;GO:0001077|transcriptional activator activity, RNA polymerase II core promoter proximal region sequenc…	K09207	KLF6_7; krueppel-like factor 6/7
ENSG00000172137	-1.915183298	-2.938741665	-1.596206494	-3.882379663	-2.943869145	1.679322137	0.364656211	3.807822271	4.405859049	1.796046375	CALB2	protein_coding	chr16:71358713-71390438:+	gi|153946409|ref|NP_001731.2|	1438	0	calretinin isoform 1 [Homo sapiens]	gi|297632392|ref|NM_001740.4|	1466	0	Homo sapiens calbindin 2 (CALB2), transcript variant CALB2, mRNA	P22676	558	0	Calretinin	.	.	.	.	pfam13499	EF-hand_7	EF-hand domain pair.	GO:0051480|cytosolic calcium ion homeostasis;	GO:0005829|cytosol;GO:0005921|gap junction;GO:0043005|neuron projection;GO:0005634|nucleus;GO:0045202|synapse;	GO:0005509|calcium ion binding;	.	.
ENSG00000162407	2.10841942	2.72528358	5.251465969	3.055057736	2.778495355	1.162938576	1.620868587	1.931836813	1.634297204	1.294415956	PLPP3	protein_coding	chr1:56494747-56645301:-	gi|29171740|ref|NP_003704.3|	1574	0	phospholipid phosphatase 3 [Homo sapiens]	gi|315467835|ref|NM_003713.4|	3292	0	Homo sapiens phospholipid phosphatase 3 (PLPP3), mRNA	O14495	610	0	Phospholipid phosphatase 3	ECU10g1440	77.8	1.00E-14	COG0671	pfam01569	PAP2	PAP2 superfamily. This family includes the enzyme type 2 phosphatidic acid phosphatase (PAP2), Glucose-6-phosphatase EC:3.1.3.9, Phosphatidylglycerophosphatase B EC:3.1.3.27 and bacterial acid phosphatase EC:3.1.3.2. The family also includes a variety of haloperoxidases that function by oxidizing halides in the presence of hydrogen peroxide to form the corresponding hypohalous acids.	GO:0044329|canonical Wnt signaling pathway involved in positive regulation of cell-cell adhesion;GO:0044328|canonical Wnt signaling pathway involved in positive regulation of endothelial cell migration;GO:0044330|canonical Wnt signaling pathway involved in positive regulation of wound healing;GO:0008354|germ cell migration;GO:0034109|homotypic cell-cell adhesion;GO:0006629|lipid metabolic process…	GO:0005912|adherens junction;GO:0005794|Golgi apparatus;GO:0005887|integral component of plasma membrane;GO:0016020|membrane;GO:0005886|plasma membrane;	GO:0042577|lipid phosphatase activity;GO:0008195|phosphatidate phosphatase activity;GO:0004721|phosphoprotein phosphatase activity;GO:0042392|sphingosine-1-phosphate phosphatase activity;	K01080	PPAP2; phosphatidate phosphatase [EC:3.1.3.4]
ENSG00000240032	0.155977786	-1.35333061	-0.846735543	-0.035177579	-2.095179717	0.299759012	-0.0282001	1.264737993	1.210703861	0.167269418	LNCSRLR	antisense	chr3:146066344-146069185:-	gi|34526788|dbj|BAC85286.1|	173	5.00E-22	unnamed protein product [Homo sapiens]	gi|551850997|tpe|HG496148.1|	709	0	TPA: Homo sapiens long non-coding RNA OTTHUMT00000355183.1 (RP11-274H2.3 gene), antisense	O00370	49.3	1.00E-12	LINE-1 retrotransposable element ORF2 protein	.	.	.	.	pfam06472	ABC_membrane_2	ABC transporter transmembrane region 2. This domain covers the transmembrane of a small family of ABC transporters and shares sequence similarity with pfam00664. Mutations in this domain in human ABCD3 (PMP70) are believed responsible for Zellweger Syndrome-2; mutations in human ABCD1 (ALD) are responsible for recessive X-linked adrenoleukodystrophy. A Saccharomyces cerevisiae homolog is involved…	GO:0006310|DNA recombination;GO:0090305|nucleic acid phosphodiester bond hydrolysis;GO:0032199|reverse transcription involved in RNA-mediated transposition;GO:0032197|transposition, RNA-mediated;	.	GO:0046872|metal ion binding;GO:0003964|RNA-directed DNA polymerase activity;GO:0009036|Type II site-specific deoxyribonuclease activity;	.	.
ENSG00000095752	4.021819599	3.99017521	3.406555805	2.862814253	3.244937779	6.664860609	5.835451407	6.995478138	8.806234591	8.539681523	IL11	protein_coding	chr19:55364389-55370463:-	gi|675969802|pdb|4MHL|A	570	5.00E-65	Chain A, The Crystal Structure Of Human Interleukin-11	gi|391353405|ref|NM_000641.3|	2281	0	Homo sapiens interleukin 11 (IL11), transcript variant 1, mRNA	P20809	224	2.00E-66	Interleukin-11	.	.	.	.	pfam07400	IL11	Interleukin 11. This family contains interleukin 11 (approximately 200 residues long). This is a secreted protein that stimulates megakaryocytopoiesis, resulting in increased production of platelets, as well as activating osteoclasts, inhibiting epithelial cell proliferation and apoptosis, and inhibiting macrophage mediator production. These functions may be particularly important in mediating th…	GO:0030183|B cell differentiation;GO:0019221|cytokine-mediated signaling pathway;GO:0045444|fat cell differentiation;GO:0030219|megakaryocyte differentiation;GO:0046888|negative regulation of hormone secretion;GO:0008284|positive regulation of cell proliferation;GO:0043410|positive regulation of MAPK cascade;GO:0033138|positive regulation of peptidyl-serine phosphorylation;GO:0050731|positive reg…	GO:0005737|cytoplasm;GO:0005576|extracellular region;GO:0005615|extracellular space;	GO:0005125|cytokine activity;GO:0008083|growth factor activity;GO:0005142|interleukin-11 receptor binding;	K05417	IL11; interleukin 11
ENSG00000145040	1.809382383	1.737435228	1.189889781	1.383142476	0.87131582	3.426765671	3.4421319	2.542413045	3.848377153	3.467009954	UCN2	protein_coding	chr3:48561727-48563773:-	gi|955483478|ref|XP_014647219.1|	320	4.00E-28	PREDICTED: collagen alpha-1(VII) chain isoform X2 [Ceratotherium simum simum]	gi|63053518|ref|NM_033199.3|	1476	0	Homo sapiens urocortin 2 (UCN2), mRNA	Q96RP3	97.1	2.00E-22	Urocortin-2	.	.	.	.	pfam11613	UCN2	Agonist of corticotropin releasing factor R2, Urocortin-2. This family of proteins represents urocortin 2, a member of the corticoliberin family which is a selective agnonist of corticotropin releasing factor 2. The backbone of the protein is mainly alpha-helical but it contains a helix-loop-helix motif.	GO:0007189|adenylate cyclase-activating G-protein coupled receptor signaling pathway;GO:0031669|cellular response to nutrient levels;GO:0007586|digestion;GO:0009755|hormone-mediated signaling pathway;GO:0006950|response to stress;	GO:0005576|extracellular region;GO:0005615|extracellular space;GO:0005622|intracellular;	GO:0051431|corticotropin-releasing hormone receptor 2 binding;GO:0051429|corticotropin-releasing hormone receptor binding;GO:0001664|G-protein coupled receptor binding;GO:0005179|hormone activity;GO:0042562|hormone binding;	K05257	UCN2_3; urocortin 2/3
ENSG00000184985	-3.635170007	-4.243311946	-5.801662183	-3.45216201	-3.664385447	-2.76729483	-2.561389048	0.000733854	-0.096589339	-0.750959093	SORCS2	protein_coding	chr4:7192538-7742836:+	gi|170014689|ref|NP_065828.2|	5509	0	VPS10 domain-containing receptor SorCS2 precursor [Homo sapiens]	gi|767929258|ref|XM_011513516.1|	6075	0	PREDICTED: Homo sapiens sortilin-related VPS10 domain containing receptor 2 (SORCS2), transcript variant X4, mRNA	Q96PQ0	2127	0	VPS10 domain-containing receptor SorCS2	.	.	.	.	pfam00801	PKD	PKD domain. This domain was first identified in the Polycystic kidney disease protein PKD1. This domain has been predicted to contain an Ig-like fold.	GO:0007218|neuropeptide signaling pathway;	GO:0016021|integral component of membrane;GO:0016020|membrane;	GO:0008188|neuropeptide receptor activity;	.	.
ENSG00000069702	-0.436408135	-0.045537711	3.188135013	2.179609678	0.52153392	-1.645468202	-0.854659701	-1.525729954	-2.406580095	-1.703142068	TGFBR3	protein_coding	chr1:91680343-91906335:-	gi|332221872|ref|XP_003260087.1|	4490	0	PREDICTED: transforming growth factor beta receptor type 3 isoform X1 [Nomascus leucogenys]	gi|307574689|ref|NM_003243.4|	6465	0	Homo sapiens transforming growth factor beta receptor III (TGFBR3), transcript variant 1, mRNA	Q03167	1732	0	Transforming growth factor beta receptor type 3	.	.	.	.	pfam00100	Zona_pellucida	Zona pellucida-like domain.	GO:0031100|organ regeneration;GO:0030509|BMP signaling pathway;GO:0060317|cardiac epithelial to mesenchymal transition;GO:0060038|cardiac muscle cell proliferation;GO:0016477|cell migration;GO:0060318|definitive erythrocyte differentiation;GO:0060216|definitive hemopoiesis;GO:0060939|epicardium-derived cardiac fibroblast cell development;GO:0001837|epithelial to mesenchymal transition;GO:0003007|…	GO:0009986|cell surface;GO:0005737|cytoplasm;GO:0009897|external side of plasma membrane;GO:0070062|extracellular exosome;GO:0005615|extracellular space;GO:0034673|inhibin-betaglycan-ActRII complex;GO:0005887|integral component of plasma membrane;GO:0043235|receptor complex;	GO:0048185|activin binding;GO:0015026|coreceptor activity;GO:0017134|fibroblast growth factor binding;GO:0005539|glycosaminoglycan binding;GO:0008201|heparin binding;GO:0030165|PDZ domain binding;GO:0046332|SMAD binding;GO:0050431|transforming growth factor beta binding;GO:0070123|transforming growth factor beta receptor activity, type III;GO:0005160|transforming growth factor beta receptor bindi…	K05843	TGFBR3; transforming growth factor, beta receptor III
ENSG00000173227	-4.773304784	0	-4.77614032	-4.091498554	-7.585875592	-4.629885592	-3.4903435	0.021376179	-1.479203482	-3.112637755	SYT12	protein_coding	chr11:67006778-67050863:+	gi|355747575|gb|EHH52072.1|	338	6.00E-33	hypothetical protein EGM_12441, partial [Macaca fascicularis]	gi|10436753|dbj|AK024381.1|	5976	0	Homo sapiens cDNA FLJ14319 fis, clone PLACE3000406	Q8WTZ3	112	3.00E-25	Zinc finger protein ENSP00000375192	.	.	.	.	pfam13900	GVQW	Putative binding domain. This short domain is often found nested inside other longer domains. The function is not known, but the domain carries a highly conserved GVQW motif. The members are rich in proline and cysteine. This may be a binding domain.	GO:0006355|regulation of transcription, DNA-templated;GO:0006351|transcription, DNA-templated;	GO:0005634|nucleus;	GO:0003677|DNA binding;GO:0046872|metal ion binding;	.	.
ENSG00000144063	-3.487219132	-3.832829477	-3.811582158	0.988709776	1.226132743	0	-5.879527637	0	-4.851337786	-4.795461366	MALL	protein_coding	chr2:110083870-110116566:-	gi|13162283|ref|NP_005425.1|	726	3.00E-86	MAL-like protein [Homo sapiens]	gi|211938418|ref|NM_005434.4|	3061	0	Homo sapiens mal, T-cell differentiation protein-like (MALL), mRNA	Q13021	284	1.00E-87	MAL-like protein	.	.	.	.	pfam01284	MARVEL	Membrane-associating domain. MARVEL domain-containing proteins are often found in lipid-associating proteins - such as Occludin and MAL family proteins. It may be part of the machinery of membrane apposition events, such as transport vesicle biogenesis.	GO:0042632|cholesterol homeostasis;GO:0001766|membrane raft polarization;GO:0042552|myelination;GO:0008104|protein localization;	GO:0030136|clathrin-coated vesicle;GO:0031410|cytoplasmic vesicle;GO:0000139|Golgi membrane;GO:0016021|integral component of membrane;GO:0045121|membrane raft;GO:0005886|plasma membrane;	GO:0019911|structural constituent of myelin sheath;	.	.
ENSG00000139304	-3.617151896	-3.723599061	-3.14655728	-0.547965265	-2.495358622	-4.833580325	-7.832855177	-5.0148332	-4.371170435	-4.452465441	PTPRQ	protein_coding	chr12:80402178-80680271:+	gi|222537743|ref|NP_001138498.1|	11878	0	phosphatidylinositol phosphatase PTPRQ precursor [Homo sapiens]	gi|222537742|ref|NM_001145026.1|	8066	0	Homo sapiens protein tyrosine phosphatase, receptor type Q (PTPRQ), mRNA	Q9UMZ3	4542	0	Phosphatidylinositol phosphatase PTPRQ	SPAC11E3.09	143	2.00E-35	COG5599	pfam00102	Y_phosphatase	Protein-tyrosine phosphatase.	GO:0045598|regulation of fat cell differentiation;	GO:0016021|integral component of membrane;	GO:0004725|protein tyrosine phosphatase activity;	.	.
ENSG00000182511	0.245162936	0.552640326	0.821828512	1.166912956	0.325133285	-0.257003568	-0.285428883	-1.513404531	-0.917610111	-2.048877493	FES	protein_coding	chr15:90883695-90895776:+	gi|114658909|ref|XP_001169472.1|	3711	0	PREDICTED: tyrosine-protein kinase Fes/Fps isoform X1 [Pan troglodytes]	gi|694961306|ref|XM_001169472.3|	2784	0	PREDICTED: Pan troglodytes FES proto-oncogene, tyrosine kinase (FES), transcript variant X1, mRNA	P07332	1433	0	Tyrosine-protein kinase Fes/Fps	.	.	.	.	pfam07714	Pkinase_Tyr	Protein tyrosine kinase.	GO:0016477|cell migration;GO:0008283|cell proliferation;GO:0007098|centrosome cycle;GO:0006935|chemotaxis;GO:0007173|epidermal growth factor receptor signaling pathway;GO:0045087|innate immune response;GO:0001578|microtubule bundle formation;GO:0007275|multicellular organismal development;GO:0038083|peptidyl-tyrosine autophosphorylation;GO:0018108|peptidyl-tyrosine phosphorylation;GO:2000251|posi…	GO:0005737|cytoplasm;GO:0031410|cytoplasmic vesicle;GO:0005829|cytosol;GO:0031234|extrinsic component of cytoplasmic side of plasma membrane;GO:0005925|focal adhesion;GO:0005794|Golgi apparatus;GO:0015630|microtubule cytoskeleton;	GO:0005524|ATP binding;GO:0034987|immunoglobulin receptor binding;GO:0008017|microtubule binding;GO:0004715|non-membrane spanning protein tyrosine kinase activity;GO:0035091|phosphatidylinositol binding;GO:0004713|protein tyrosine kinase activity;	K07527	FES, FPS; tyrosine-protein kinase Fes/Fps [EC:2.7.10.2]
ENSG00000144596	-0.004328865	-1.333085372	-1.591844452	-2.194986547	-3.046339209	-2.444856846	-2.888040441	-4.294465442	-4.301182911	-3.457912772	GRIP2	protein_coding	chr3:14489111-14556075:-	gi|426339555|ref|XP_004033714.1|	5388	0	PREDICTED: glutamate receptor-interacting protein 2 [Gorilla gorilla gorilla]	gi|618857450|ref|NM_001080423.3|	7721	0	Homo sapiens glutamate receptor interacting protein 2 (GRIP2), mRNA	Q9C0E4	1924	0	Glutamate receptor-interacting protein 2	.	.	.	.	pfam00595	PDZ	PDZ domain (Also known as DHR or GLGF). PDZ domains are found in diverse signaling proteins.	.	GO:0005829|cytosol;GO:0005886|plasma membrane;	GO:0030159|receptor signaling complex scaffold activity;	.	.
[truncated: 151 more rows]
