# Supplementary material for: RNA sequencing and integrative analysis reveal pathways and hub genes associated with TGFβ1 stimulation on prostatic stromal cells
Source: Front Genet. 2022 Aug 12;13:919103. doi: 10.3389/fgene.2022.919103 (PMC9412917; doi:10.3389/fgene.2022.919103)
Supplement: Supplementary file 3 [file Table2.XLS]

## Sheet: Sheet1
Name	Map	Count1	Count2	Count3	Count4	p	q	Gene_in_DE	Up_Gene	Up_Count	Down_Gene	Down_Count	Links	Result
Cytokine-cytokine receptor interaction	map04060	24	331	187	15081	8.74597e-11	3.02611e-08	IL11|K05417;TGFB1|K13375;INHBA|K04667;NGF|K02582;INHBE|K22689;TNFRSF10D|K22702;TNFSF15|K05478;CSF1R|K05090;TNFRSF1B|K05141;TNFSF13B|K05476;IL7|K05431;CXCL12|K10031;CCL2|K14624;PRLR|K05081;LIFR|K05058;IL1R1|K04386;GDF5|K04664;TNFRSF19|K05155;TSLP|K05436;IL18|K05482;IL6R|K05055;CXCL16|K10035;CSF1|K05453;IL21-AS1|K05434;	IL11|K05417;TGFB1|K13375;INHBA|K04667;NGF|K02582;INHBE|K22689;TNFRSF10D|K22702;TNFSF15|K05478;CSF1R|K05090;	8	TNFRSF1B|K05141;TNFSF13B|K05476;IL7|K05431;CXCL12|K10031;CCL2|K14624;PRLR|K05081;LIFR|K05058;IL1R1|K04386;GDF5|K04664;TNFRSF19|K05155;TSLP|K05436;IL18|K05482;IL6R|K05055;CXCL16|K10035;CSF1|K05453;IL21-AS1|K05434;	16	http://www.kegg.jp/pathway/map04060+K05417+K13375+K04667+K02582+K22689+K22702+K05478+K05090+K05141+K05476+K05431+K10031+K14624+K05081+K05058+K04386+K04664+K05155+K05436+K05482+K05055+K10035+K05453+K05434	yes
AGE-RAGE signaling pathway in diabetic complications	map04933	12	126	199	15286	3.6908e-07	6.38509e-05	NOX4|K21423;PLCB4|K05858;TGFB1|K13375;SERPINE1|K03982;FN1|K05717;COL4A2|K06237;COL4A1|K06237;ICAM1|K06490;CCL2|K14624;STAT5A|K11223;VCAM1|K06527;SMAD3|K04500;	NOX4|K21423;PLCB4|K05858;TGFB1|K13375;SERPINE1|K03982;FN1|K05717;COL4A2|K06237;COL4A1|K06237;	7	ICAM1|K06490;CCL2|K14624;STAT5A|K11223;VCAM1|K06527;SMAD3|K04500;	5	http://www.kegg.jp/pathway/map04933+K21423+K05858+K13375+K03982+K05717+K06237+K06490+K14624+K11223+K06527+K04500	yes
Malaria	map05144	7	53	204	15359	1.56193e-05	0.00180143	TGFB1|K13375;COMP|K04659;HGF|K05460;ICAM1|K06490;CCL2|K14624;IL18|K05482;VCAM1|K06527;	TGFB1|K13375;COMP|K04659;	2	HGF|K05460;ICAM1|K06490;CCL2|K14624;IL18|K05482;VCAM1|K06527;	5	http://www.kegg.jp/pathway/map05144+K13375+K04659+K05460+K06490+K14624+K05482+K06527	yes
Osteoclast differentiation	map04380	11	160	200	15252	2.10174e-05	0.001818	NFATC2|K17332;TGFB1|K13375;NCF2|K08010;FOSB|K09029;JUNB|K09028;CSF1R|K05090;IL1R1|K04386;PPARG|K08530;CSF1|K05453;SOCS3|K04696;SOCS1|K04694;	NFATC2|K17332;TGFB1|K13375;NCF2|K08010;FOSB|K09029;JUNB|K09028;CSF1R|K05090;	6	IL1R1|K04386;PPARG|K08530;CSF1|K05453;SOCS3|K04696;SOCS1|K04694;	5	http://www.kegg.jp/pathway/map04380+K17332+K13375+K08010+K09029+K09028+K05090+K04386+K08530+K05453+K04696+K04694	yes
Pathways in cancer	map05200	27	837	184	14575	4.11875e-05	0.00285018	WNT11|K01384;PLCB4|K05858;TGFB1|K13375;FN1|K05717;COL4A2|K06237;CDKN2B|K04685;RASGRP3|K12362;RUNX1|K08367;HHIP|K06231;HEY1|K09091;FZD8|K02375;CSF1R|K05090;COL4A1|K06237;HGF|K05460;LAMA3|K06240;RARB|K08528;IL7|K05431;CXCL12|K10031;EPAS1|K09095;STAT5A|K11223;PPARG|K08530;WNT2B|K00182;FZD1|K02432;IL6R|K05055;SMAD3|K04500;LPAR3|K04294;FZD4|K02354;	WNT11|K01384;PLCB4|K05858;TGFB1|K13375;FN1|K05717;COL4A2|K06237;CDKN2B|K04685;RASGRP3|K12362;RUNX1|K08367;HHIP|K06231;HEY1|K09091;FZD8|K02375;CSF1R|K05090;COL4A1|K06237;	13	HGF|K05460;LAMA3|K06240;RARB|K08528;IL7|K05431;CXCL12|K10031;EPAS1|K09095;STAT5A|K11223;PPARG|K08530;WNT2B|K00182;FZD1|K02432;IL6R|K05055;SMAD3|K04500;LPAR3|K04294;FZD4|K02354;	14	http://www.kegg.jp/pathway/map05200+K01384+K05858+K13375+K05717+K06237+K04685+K12362+K08367+K06231+K09091+K02375+K05090+K05460+K06240+K08528+K05431+K10031+K09095+K11223+K08530+K00182+K02432+K05055+K04500+K04294+K02354	yes
Signaling pathways regulating pluripotency of stem cells	map04550	11	178	200	15234	5.28205e-05	0.00304598	WNT11|K01384;INHBA|K04667;SKIL|K18499;INHBE|K22689;FZD8|K02375;LIFR|K05058;SMAD9|K16791;WNT2B|K00182;FZD1|K02432;SMAD3|K04500;FZD4|K02354;	WNT11|K01384;INHBA|K04667;SKIL|K18499;INHBE|K22689;FZD8|K02375;	5	LIFR|K05058;SMAD9|K16791;WNT2B|K00182;FZD1|K02432;SMAD3|K04500;FZD4|K02354;	6	http://www.kegg.jp/pathway/map04550+K01384+K04667+K18499+K22689+K02375+K05058+K16791+K00182+K02432+K04500+K02354	yes
TGF-beta signaling pathway	map04350	9	136	202	15276	0.000156589	0.00773999	TGFB1|K13375;INHBA|K04667;INHBE|K22689;CDKN2B|K04685;SMAD9|K16791;GDF5|K04664;SMAD6|K04677;SMAD3|K04500;AC138207.8|K04678;	TGFB1|K13375;INHBA|K04667;INHBE|K22689;CDKN2B|K04685;	4	SMAD9|K16791;GDF5|K04664;SMAD6|K04677;SMAD3|K04500;AC138207.8|K04678;	5	http://www.kegg.jp/pathway/map04350+K13375+K04667+K22689+K04685+K16791+K04664+K04677+K04500+K04678	yes
TNF signaling pathway	map04668	9	139	202	15273	0.000182804	0.00790629	JUNB|K09028;CREB3L2|K09048;TNFRSF1B|K05141;ICAM1|K06490;CCL2|K14624;IRF1|K09444;VCAM1|K06527;CSF1|K05453;SOCS3|K04696;	JUNB|K09028;CREB3L2|K09048;	2	TNFRSF1B|K05141;ICAM1|K06490;CCL2|K14624;IRF1|K09444;VCAM1|K06527;CSF1|K05453;SOCS3|K04696;	7	http://www.kegg.jp/pathway/map04668+K09028+K09048+K05141+K06490+K14624+K09444+K06527+K05453+K04696	yes
JAK-STAT signaling pathway	map04630	11	218	200	15194	0.000287894	0.0110679	IL11|K05417;IL7|K05431;PRLR|K05081;LIFR|K05058;SOCS2|K04695;STAT5A|K11223;TSLP|K05436;IL6R|K05055;SOCS3|K04696;SOCS1|K04694;IL21-AS1|K05434;	IL11|K05417;	1	IL7|K05431;PRLR|K05081;LIFR|K05058;SOCS2|K04695;STAT5A|K11223;TSLP|K05436;IL6R|K05055;SOCS3|K04696;SOCS1|K04694;IL21-AS1|K05434;	10	http://www.kegg.jp/pathway/map04630+K05417+K05431+K05081+K05058+K04695+K11223+K05436+K05055+K04696+K04694+K05434	yes
Gastric cancer	map05226	10	187	201	15225	0.000350826	0.0121386	WNT11|K01384;TGFB1|K13375;CDKN2B|K04685;FZD8|K02375;HGF|K05460;RARB|K08528;WNT2B|K00182;FZD1|K02432;SMAD3|K04500;FZD4|K02354;	WNT11|K01384;TGFB1|K13375;CDKN2B|K04685;FZD8|K02375;	4	HGF|K05460;RARB|K08528;WNT2B|K00182;FZD1|K02432;SMAD3|K04500;FZD4|K02354;	6	http://www.kegg.jp/pathway/map05226+K01384+K13375+K04685+K02375+K05460+K08528+K00182+K02432+K04500+K02354	yes
Amoebiasis	map05146	8	123	203	15289	0.000405132	0.0122932	PLCB4|K05858;TGFB1|K13375;FN1|K05717;COL4A2|K06237;COL4A1|K06237;LAMA3|K06240;IL1R1|K04386;RAB7B|K07898;	PLCB4|K05858;TGFB1|K13375;FN1|K05717;COL4A2|K06237;COL4A1|K06237;	5	LAMA3|K06240;IL1R1|K04386;RAB7B|K07898;	3	http://www.kegg.jp/pathway/map05146+K05858+K13375+K05717+K06237+K06240+K04386+K07898	yes
Rheumatoid arthritis	map05323	8	124	203	15288	0.000426353	0.0122932	IL11|K05417;TGFB1|K13375;ICAM1|K06490;TNFSF13B|K05476;CXCL12|K10031;CCL2|K14624;IL18|K05482;CSF1|K05453;	IL11|K05417;TGFB1|K13375;	2	ICAM1|K06490;TNFSF13B|K05476;CXCL12|K10031;CCL2|K14624;IL18|K05482;CSF1|K05453;	6	http://www.kegg.jp/pathway/map05323+K05417+K13375+K06490+K05476+K10031+K14624+K05482+K05453	yes
Basal cell carcinoma	map05217	6	70	205	15342	0.000562855	0.0138759	WNT11|K01384;HHIP|K06231;FZD8|K02375;WNT2B|K00182;FZD1|K02432;FZD4|K02354;	WNT11|K01384;HHIP|K06231;FZD8|K02375;	3	WNT2B|K00182;FZD1|K02432;FZD4|K02354;	3	http://www.kegg.jp/pathway/map05217+K01384+K06231+K02375+K00182+K02432+K02354	yes
Dilated cardiomyopathy (DCM)	map05414	8	131	203	15281	0.000601557	0.0138759	SGCG|K12564;TGFB1|K13375;TPM1|K10373;CACNA2D3|K04860;ACTC1|K12314;PLN|K05852;ITGA1|K06480;TPM1-AS|K10375;	SGCG|K12564;TGFB1|K13375;TPM1|K10373;CACNA2D3|K04860;ACTC1|K12314;PLN|K05852;ITGA1|K06480;TPM1-AS|K10375;	8	.	0	http://www.kegg.jp/pathway/map05414+K12564+K13375+K10373+K04860+K12314+K05852+K06480+K10375	yes
Th17 cell differentiation	map04659	8	130	203	15282	0.000573466	0.0138759	NFATC2|K17332;TGFB1|K13375;RUNX1|K08367;IL1R1|K04386;STAT5A|K11223;IL6R|K05055;SMAD3|K04500;IL21-AS1|K05434;	NFATC2|K17332;TGFB1|K13375;RUNX1|K08367;	3	IL1R1|K04386;STAT5A|K11223;IL6R|K05055;SMAD3|K04500;IL21-AS1|K05434;	5	http://www.kegg.jp/pathway/map04659+K17332+K13375+K08367+K04386+K11223+K05055+K04500+K05434	yes
Protein digestion and absorption	map04974	7	105	204	15307	0.00081137	0.0175459	ELN|K14211;COL7A1|K16628;COL10A1|K19479;COL5A1|K19721;COL4A2|K06237;COL4A1|K06237;DPP4|K01278;	ELN|K14211;COL7A1|K16628;COL10A1|K19479;COL5A1|K19721;COL4A2|K06237;COL4A1|K06237;	6	DPP4|K01278;	1	http://www.kegg.jp/pathway/map04974+K14211+K16628+K19479+K19721+K06237+K01278	yes
Glycerophospholipid metabolism	map00564	8	143	203	15269	0.00103403	0.0210456	LPCAT2|K13510;GPAM|K00629;DGKI|K00901;PHOSPHO1|K06124;CDS2|K00981;GPD2|K00111;PLPP3|K01080;PLA2G16|K16817;	LPCAT2|K13510;GPAM|K00629;DGKI|K00901;PHOSPHO1|K06124;	4	CDS2|K00981;GPD2|K00111;PLPP3|K01080;PLA2G16|K16817;	4	http://www.kegg.jp/pathway/map00564+K13510+K00629+K00901+K06124+K00981+K00111+K01080+K16817	yes
Hippo signaling pathway	map04390	10	221	201	15191	0.00120222	0.021893	WNT11|K01384;TGFB1|K13375;SERPINE1|K03982;FZD8|K02375;GDF5|K04664;WNT2B|K00182;LIMD1|K16682;FZD1|K02432;SMAD3|K04500;FZD4|K02354;	WNT11|K01384;TGFB1|K13375;SERPINE1|K03982;FZD8|K02375;	4	GDF5|K04664;WNT2B|K00182;LIMD1|K16682;FZD1|K02432;SMAD3|K04500;FZD4|K02354;	6	http://www.kegg.jp/pathway/map04390+K01384+K13375+K03982+K02375+K04664+K00182+K16682+K02432+K04500+K02354	yes
Human papillomavirus infection	map05165	16	481	195	14931	0.00119625	0.021893	WNT11|K01384;COMP|K04659;FN1|K05717;COL4A2|K06237;HEY1|K09091;FZD8|K02375;CREB3L2|K09048;COL4A1|K06237;ITGA1|K06480;LAMA3|K06240;PPP2R5A|K11584;IRF1|K09444;WNT2B|K00182;FZD1|K02432;TLR3|K05401;FZD4|K02354;	WNT11|K01384;COMP|K04659;FN1|K05717;COL4A2|K06237;HEY1|K09091;FZD8|K02375;CREB3L2|K09048;COL4A1|K06237;ITGA1|K06480;	9	LAMA3|K06240;PPP2R5A|K11584;IRF1|K09444;WNT2B|K00182;FZD1|K02432;TLR3|K05401;FZD4|K02354;	7	http://www.kegg.jp/pathway/map05165+K01384+K04659+K05717+K06237+K09091+K02375+K09048+K06480+K06240+K11584+K09444+K00182+K02432+K05401+K02354	yes
Adrenergic signaling in cardiomyocytes	map04261	9	187	202	15225	0.00139919	0.0220924	PLCB4|K05858;TPM1|K10373;CACNA2D3|K04860;ACTC1|K12314;CREB3L2|K09048;PLN|K05852;TPM1-AS|K10375;PPP2R5A|K11584;ADRA1B|K04136;	PLCB4|K05858;TPM1|K10373;CACNA2D3|K04860;ACTC1|K12314;CREB3L2|K09048;PLN|K05852;TPM1-AS|K10375;	7	PPP2R5A|K11584;ADRA1B|K04136;	2	http://www.kegg.jp/pathway/map04261+K05858+K10373+K04860+K12314+K09048+K05852+K10375+K11584+K04136	yes
Axon guidance	map04360	11	266	200	15146	0.00139122	0.0220924	NFATC2|K17332;SEMA5A|K06841;SEMA7A|K06529;SEMA4G|K06521;CXCL12|K10031;TRPC3|K04966;SLIT2|K06839;SEMA3D|K06840;SSH3|K05766;FES|K07527;SEMA4B|K06521;	NFATC2|K17332;SEMA5A|K06841;SEMA7A|K06529;	3	SEMA4G|K06521;CXCL12|K10031;TRPC3|K04966;SLIT2|K06839;SEMA3D|K06840;SSH3|K05766;FES|K07527;SEMA4B|K06521;	8	http://www.kegg.jp/pathway/map04360+K17332+K06841+K06529+K06521+K10031+K04966+K06839+K06840+K05766+K07527	yes
Hematopoietic cell lineage	map04640	7	116	204	15296	0.00140472	0.0220924	IL11|K05417;CSF1R|K05090;ITGA1|K06480;IL7|K05431;IL1R1|K04386;IL6R|K05055;CSF1|K05453;	IL11|K05417;CSF1R|K05090;ITGA1|K06480;	3	IL7|K05431;IL1R1|K04386;IL6R|K05055;CSF1|K05453;	4	http://www.kegg.jp/pathway/map04640+K05417+K05090+K06480+K05431+K04386+K05055+K05453	yes
Melanogenesis	map04916	7	118	204	15294	0.00154186	0.023195	WNT11|K01384;PLCB4|K05858;FZD8|K02375;CREB3L2|K09048;WNT2B|K00182;FZD1|K02432;FZD4|K02354;	WNT11|K01384;PLCB4|K05858;FZD8|K02375;CREB3L2|K09048;	4	WNT2B|K00182;FZD1|K02432;FZD4|K02354;	3	http://www.kegg.jp/pathway/map04916+K01384+K05858+K02375+K09048+K00182+K02432+K02354	yes
PI3K-Akt signaling pathway	map04151	17	545	194	14867	0.00165353	0.0238384	COMP|K04659;FN1|K05717;NGF|K02582;COL4A2|K06237;PIK3AP1|K12230;CREB3L2|K09048;CSF1R|K05090;COL4A1|K06237;ITGA1|K06480;HGF|K05460;LAMA3|K06240;PPP2R5A|K11584;IL7|K05431;PRLR|K05081;IL6R|K05055;LPAR3|K04294;CSF1|K05453;	COMP|K04659;FN1|K05717;NGF|K02582;COL4A2|K06237;PIK3AP1|K12230;CREB3L2|K09048;CSF1R|K05090;COL4A1|K06237;ITGA1|K06480;	9	HGF|K05460;LAMA3|K06240;PPP2R5A|K11584;IL7|K05431;PRLR|K05081;IL6R|K05055;LPAR3|K04294;CSF1|K05453;	8	http://www.kegg.jp/pathway/map04151+K04659+K05717+K02582+K06237+K12230+K09048+K05090+K06480+K05460+K06240+K11584+K05431+K05081+K05055+K04294+K05453	yes
Prolactin signaling pathway	map04917	6	89	205	15323	0.00181105	0.025065	PRLR|K05081;SOCS2|K04695;IRF1|K09444;STAT5A|K11223;SOCS3|K04696;SOCS1|K04694;	.	0	PRLR|K05081;SOCS2|K04695;IRF1|K09444;STAT5A|K11223;SOCS3|K04696;SOCS1|K04694;	6	http://www.kegg.jp/pathway/map04917+K05081+K04695+K09444+K11223+K04696+K04694	yes
African trypanosomiasis	map05143	4	36	207	15376	0.00201958	0.0268759	PLCB4|K05858;ICAM1|K06490;IL18|K05482;VCAM1|K06527;	PLCB4|K05858;	1	ICAM1|K06490;IL18|K05482;VCAM1|K06527;	3	http://www.kegg.jp/pathway/map05143+K05858+K06490+K05482+K06527	yes
Hypertrophic cardiomyopathy (HCM)	map05410	7	126	204	15286	0.0021978	0.0281645	SGCG|K12564;TGFB1|K13375;TPM1|K10373;CACNA2D3|K04860;ACTC1|K12314;ITGA1|K06480;TPM1-AS|K10375;	SGCG|K12564;TGFB1|K13375;TPM1|K10373;CACNA2D3|K04860;ACTC1|K12314;ITGA1|K06480;TPM1-AS|K10375;	7	.	0	http://www.kegg.jp/pathway/map05410+K12564+K13375+K10373+K04860+K12314+K06480+K10375	yes
ECM-receptor interaction	map04512	6	100	205	15312	0.00314649	0.0388816	COMP|K04659;FN1|K05717;COL4A2|K06237;COL4A1|K06237;ITGA1|K06480;LAMA3|K06240;	COMP|K04659;FN1|K05717;COL4A2|K06237;COL4A1|K06237;ITGA1|K06480;	5	LAMA3|K06240;	1	http://www.kegg.jp/pathway/map04512+K04659+K05717+K06237+K06480+K06240	yes
Wnt signaling pathway	map04310	9	219	202	15193	0.00387868	0.0462766	WNT11|K01384;DAAM1|K04512;NFATC2|K17332;PLCB4|K05858;FZD8|K02375;WNT2B|K00182;FZD1|K02432;FZD4|K02354;ROR1|K05122;	WNT11|K01384;DAAM1|K04512;NFATC2|K17332;PLCB4|K05858;FZD8|K02375;	5	WNT2B|K00182;FZD1|K02432;FZD4|K02354;ROR1|K05122;	4	http://www.kegg.jp/pathway/map04310+K01384+K04512+K17332+K05858+K02375+K00182+K02432+K02354+K05122	yes
Neuroactive ligand-receptor interaction	map04080	12	372	199	15040	0.00608422	0.0701713	GAL|K05244;UCN2|K05257;CHRNA9|K04810;HTR1D|K04153;PRLR|K05081;P2RX4|K05218;HTR2B|K04157;F2RL2|K04235;ADRA1B|K04136;ADORA2B|K04267;LPAR3|K04294;HRH1|K04149;	GAL|K05244;UCN2|K05257;CHRNA9|K04810;HTR1D|K04153;	4	PRLR|K05081;P2RX4|K05218;HTR2B|K04157;F2RL2|K04235;ADRA1B|K04136;ADORA2B|K04267;LPAR3|K04294;HRH1|K04149;	8	http://www.kegg.jp/pathway/map04080+K05244+K05257+K04810+K04153+K05081+K05218+K04157+K04235+K04136+K04267+K04294+K04149	no
Cushing syndrome	map04934	8	207	203	15205	0.00892553	0.0996204	WNT11|K01384;PLCB4|K05858;CDKN2B|K04685;FZD8|K02375;CREB3L2|K09048;WNT2B|K00182;FZD1|K02432;FZD4|K02354;	WNT11|K01384;PLCB4|K05858;CDKN2B|K04685;FZD8|K02375;CREB3L2|K09048;	5	WNT2B|K00182;FZD1|K02432;FZD4|K02354;	3	http://www.kegg.jp/pathway/map04934+K01384+K05858+K04685+K02375+K09048+K00182+K02432+K02354	no
Cell adhesion molecules (CAMs)	map04514	7	170	204	15242	0.0103264	0.111538	CNTN1|K06759;CLDN14|K06087;CDH2|K06736;CLDN11|K06087;ICAM1|K06490;VCAM1|K06527;CLDN23|K06087;	CNTN1|K06759;CLDN14|K06087;CDH2|K06736;	3	CLDN11|K06087;ICAM1|K06490;VCAM1|K06527;CLDN23|K06087;	4	http://www.kegg.jp/pathway/map04514+K06759+K06087+K06736+K06490+K06527	no
Relaxin signaling pathway	map04926	7	172	204	15240	0.0109395	0.111538	PLCB4|K05858;TGFB1|K13375;COL4A2|K06237;MMP13|K07994;CREB3L2|K09048;COL4A1|K06237;SMAD3|K04500;	PLCB4|K05858;TGFB1|K13375;COL4A2|K06237;MMP13|K07994;CREB3L2|K09048;COL4A1|K06237;	6	SMAD3|K04500;	1	http://www.kegg.jp/pathway/map04926+K05858+K13375+K06237+K07994+K09048+K04500	no
Sulfur metabolism	map00920	2	10	209	15402	0.0109603	0.111538	SQOR|K22470;PAPSS2|K13811;	.	0	SQOR|K22470;PAPSS2|K13811;	2	http://www.kegg.jp/pathway/map00920+K22470+K13811	no
Inflammatory bowel disease (IBD)	map05321	4	70	207	15342	0.0178414	0.176375	TGFB1|K13375;IL18|K05482;SMAD3|K04500;IL21-AS1|K05434;	TGFB1|K13375;	1	IL18|K05482;SMAD3|K04500;IL21-AS1|K05434;	3	http://www.kegg.jp/pathway/map05321+K13375+K05482+K04500+K05434	no
Hepatitis B	map05161	8	242	203	15170	0.0204758	0.19566	NFATC2|K17332;TGFB1|K13375;EGR2|K12496;CREB3L2|K09048;MAP3K1|K04416;STAT5A|K11223;TLR3|K05401;SMAD3|K04500;	NFATC2|K17332;TGFB1|K13375;EGR2|K12496;CREB3L2|K09048;	4	MAP3K1|K04416;STAT5A|K11223;TLR3|K05401;SMAD3|K04500;	4	http://www.kegg.jp/pathway/map05161+K17332+K13375+K12496+K09048+K04416+K11223+K05401+K04500	no
Leukocyte transendothelial migration	map04670	7	198	204	15214	0.0214887	0.19566	NCF2|K08010;CLDN14|K06087;CLDN11|K06087;ICAM1|K06490;CXCL12|K10031;VCAM1|K06527;CLDN23|K06087;	NCF2|K08010;CLDN14|K06087;	2	CLDN11|K06087;ICAM1|K06490;CXCL12|K10031;VCAM1|K06527;CLDN23|K06087;	5	http://www.kegg.jp/pathway/map04670+K08010+K06087+K06490+K10031+K06527	no
NF-kappa B signaling pathway	map04064	5	112	206	15300	0.021256	0.19566	ICAM1|K06490;TNFSF13B|K05476;CXCL12|K10031;IL1R1|K04386;VCAM1|K06527;	.	0	ICAM1|K06490;TNFSF13B|K05476;CXCL12|K10031;IL1R1|K04386;VCAM1|K06527;	5	http://www.kegg.jp/pathway/map04064+K06490+K05476+K10031+K04386+K06527	no
Small cell lung cancer	map05222	6	159	205	15253	0.0246556	0.21874	FN1|K05717;COL4A2|K06237;CDKN2B|K04685;COL4A1|K06237;LAMA3|K06240;RARB|K08528;	FN1|K05717;COL4A2|K06237;CDKN2B|K04685;COL4A1|K06237;	4	LAMA3|K06240;RARB|K08528;	2	http://www.kegg.jp/pathway/map05222+K05717+K06237+K04685+K06240+K08528	no
Ether lipid metabolism	map00565	4	79	207	15333	0.0259682	0.224625	LPCAT2|K13510;PLPP3|K01080;ENPP6|K08743;PLA2G16|K16817;	LPCAT2|K13510;	1	PLPP3|K01080;ENPP6|K08743;PLA2G16|K16817;	3	http://www.kegg.jp/pathway/map00565+K13510+K01080+K08743+K16817	no
Monobactam biosynthesis	map00261	1	1	210	15411	0.0268299	0.226418	PAPSS2|K13811;	.	0	PAPSS2|K13811;	1	http://www.kegg.jp/pathway/map00261+K13811	no
Hepatocellular carcinoma	map05225	8	259	203	15153	0.0288459	0.237635	WNT11|K01384;TGFB1|K13375;FZD8|K02375;HGF|K05460;WNT2B|K00182;FZD1|K02432;SMAD3|K04500;FZD4|K02354;	WNT11|K01384;TGFB1|K13375;FZD8|K02375;	3	HGF|K05460;WNT2B|K00182;FZD1|K02432;SMAD3|K04500;FZD4|K02354;	5	http://www.kegg.jp/pathway/map05225+K01384+K13375+K02375+K05460+K00182+K02432+K04500+K02354	no
NOD-like receptor signaling pathway	map04621	8	268	203	15144	0.0341205	0.274551	PLCB4|K05858;CCL2|K14624;GBP3|K20899;CASP1|K01370;IL18|K05482;GBP2|K20897;GBP4|K20899;GBP1P1|K20899;	PLCB4|K05858;	1	CCL2|K14624;GBP3|K20899;CASP1|K01370;IL18|K05482;GBP2|K20897;GBP4|K20899;GBP1P1|K20899;	7	http://www.kegg.jp/pathway/map04621+K05858+K14624+K20899+K01370+K05482+K20897	no
Calcium signaling pathway	map04020	8	279	203	15133	0.0414133	0.298521	ATP2A3|K05853;PLCB4|K05858;PLN|K05852;P2RX4|K05218;HTR2B|K04157;ADRA1B|K04136;ADORA2B|K04267;HRH1|K04149;	ATP2A3|K05853;PLCB4|K05858;PLN|K05852;	3	P2RX4|K05218;HTR2B|K04157;ADRA1B|K04136;ADORA2B|K04267;HRH1|K04149;	5	http://www.kegg.jp/pathway/map04020+K05853+K05858+K05852+K05218+K04157+K04136+K04267+K04149	no
Chagas disease (American trypanosomiasis)	map05142	5	133	206	15279	0.039339	0.298521	PLCB4|K05858;TGFB1|K13375;SERPINE1|K03982;CCL2|K14624;SMAD3|K04500;	PLCB4|K05858;TGFB1|K13375;SERPINE1|K03982;	3	CCL2|K14624;SMAD3|K04500;	2	http://www.kegg.jp/pathway/map05142+K05858+K13375+K03982+K14624+K04500	no
Human T-cell leukemia virus 1 infection	map05166	10	383	201	15029	0.0411619	0.298521	NFATC2|K17332;TGFB1|K13375;EGR2|K12496;CDKN2B|K04685;CREB3L2|K09048;ICAM1|K06490;MAP3K1|K04416;IL1R1|K04386;STAT5A|K11223;SMAD3|K04500;	NFATC2|K17332;TGFB1|K13375;EGR2|K12496;CDKN2B|K04685;CREB3L2|K09048;	5	ICAM1|K06490;MAP3K1|K04416;IL1R1|K04386;STAT5A|K11223;SMAD3|K04500;	5	http://www.kegg.jp/pathway/map05166+K17332+K13375+K12496+K04685+K09048+K06490+K04416+K04386+K11223+K04500	no
Inflammatory mediator regulation of TRP channels	map04750	5	132	206	15280	0.0383171	0.298521	PLCB4|K05858;NGF|K02582;IL1R1|K04386;HTR2B|K04157;HRH1|K04149;	PLCB4|K05858;NGF|K02582;	2	IL1R1|K04386;HTR2B|K04157;HRH1|K04149;	3	http://www.kegg.jp/pathway/map04750+K05858+K02582+K04386+K04157+K04149	no
Parathyroid hormone synthesis, secretion and action	map04928	5	134	206	15278	0.0403774	0.298521	PTHLH|K22608;PLCB4|K05858;VDR|K08539;MMP13|K07994;CREB3L2|K09048;	PTHLH|K22608;PLCB4|K05858;VDR|K08539;MMP13|K07994;CREB3L2|K09048;	5	.	0	http://www.kegg.jp/pathway/map04928+K22608+K05858+K08539+K07994+K09048	no
Breast cancer	map05224	6	193	205	15219	0.053325	0.362522	WNT11|K01384;HEY1|K09091;FZD8|K02375;WNT2B|K00182;FZD1|K02432;FZD4|K02354;	WNT11|K01384;HEY1|K09091;FZD8|K02375;	3	WNT2B|K00182;FZD1|K02432;FZD4|K02354;	3	http://www.kegg.jp/pathway/map05224+K01384+K09091+K02375+K00182+K02432+K02354	no
Glycosaminoglycan biosynthesis - chondroitin sulfate / dermatan sulfate	map00532	2	26	209	15386	0.0545399	0.362522	XYLT1|K00771;CHST11|K01017;	XYLT1|K00771;CHST11|K01017;	2	.	0	http://www.kegg.jp/pathway/map00532+K00771+K01017	no
Intestinal immune network for IgA production	map04672	3	61	208	15351	0.0555309	0.362522	TGFB1|K13375;TNFSF13B|K05476;CXCL12|K10031;	TGFB1|K13375;	1	TNFSF13B|K05476;CXCL12|K10031;	2	http://www.kegg.jp/pathway/map04672+K13375+K05476+K10031	no
Selenocompound metabolism	map00450	2	26	209	15386	0.0545399	0.362522	CTH|K01758;PAPSS2|K13811;	CTH|K01758;	1	PAPSS2|K13811;	1	http://www.kegg.jp/pathway/map00450+K01758+K13811	no
Valine, leucine and isoleucine biosynthesis	map00290	1	3	210	15409	0.0529433	0.362522	BCAT1|K00826;	BCAT1|K00826;	1	.	0	http://www.kegg.jp/pathway/map00290+K00826	no
Glycosaminoglycan biosynthesis - heparan sulfate / heparin	map00534	2	27	209	15385	0.0580724	0.372093	XYLT1|K00771;EXTL1|K02368;	XYLT1|K00771;EXTL1|K02368;	2	.	0	http://www.kegg.jp/pathway/map00534+K00771+K02368	no
Endocrine and other factor-regulated calcium reabsorption	map04961	3	63	208	15349	0.0598279	0.376372	CLTCL1|K04646;PLCB4|K05858;VDR|K08539;	CLTCL1|K04646;PLCB4|K05858;VDR|K08539;	3	.	0	http://www.kegg.jp/pathway/map04961+K04646+K05858+K08539	no
Proteasome	map03050	4	106	207	15306	0.0619141	0.376553	PSME4|K06699;PSMB8|K02740;PSMB10|K02733;PSMB9|K02741;	PSME4|K06699;	1	PSMB8|K02740;PSMB10|K02733;PSMB9|K02741;	3	http://www.kegg.jp/pathway/map03050+K06699+K02740+K02733+K02741	no
Type II diabetes mellitus	map04930	3	64	208	15348	0.0620333	0.376553	SOCS2|K04695;SOCS3|K04696;SOCS1|K04694;	.	0	SOCS2|K04695;SOCS3|K04696;SOCS1|K04694;	3	http://www.kegg.jp/pathway/map04930+K04695+K04696+K04694	no
Valine, leucine and isoleucine degradation	map00280	3	65	208	15347	0.0642762	0.383441	BCAT1|K00826;ACADS|K00248;ABAT|K13524;	BCAT1|K00826;	1	ACADS|K00248;ABAT|K13524;	2	http://www.kegg.jp/pathway/map00280+K00826+K00248+K13524	no
2-Oxocarboxylic acid metabolism	map01210	2	33	209	15379	0.0807943	0.437858	BCAT1|K00826;GPT2|K00814;	BCAT1|K00826;GPT2|K00814;	2	.	0	http://www.kegg.jp/pathway/map01210+K00826+K00814	no
Cellular senescence	map04218	7	264	204	15148	0.0752099	0.437858	NFATC2|K17332;TGFB1|K13375;SERPINE1|K03982;IGFBP3|K10138;CDKN2B|K04685;ZFP36L2|K18753;SMAD3|K04500;	NFATC2|K17332;TGFB1|K13375;SERPINE1|K03982;IGFBP3|K10138;CDKN2B|K04685;	5	ZFP36L2|K18753;SMAD3|K04500;	2	http://www.kegg.jp/pathway/map04218+K17332+K13375+K03982+K10138+K04685+K18753+K04500	no
Fatty acid metabolism	map01212	3	72	208	15340	0.0809911	0.437858	ACADS|K00248;HACD4|K10703;ACSL5|K01897;	.	0	ACADS|K00248;HACD4|K10703;ACSL5|K01897;	3	http://www.kegg.jp/pathway/map01212+K00248+K10703+K01897	no
Hedgehog signaling pathway	map04340	3	71	208	15341	0.0784975	0.437858	HHIP|K06231;GAS1|K06232;AC138207.8|K04678;	HHIP|K06231;	1	GAS1|K06232;AC138207.8|K04678;	2	http://www.kegg.jp/pathway/map04340+K06231+K06232+K04678	no
N-Glycan biosynthesis	map00510	3	72	208	15340	0.0809911	0.437858	ST6GAL2|K00779;MAN1A1|K01230;MAN1C1|K01230;	ST6GAL2|K00779;	1	MAN1A1|K01230;MAN1C1|K01230;	2	http://www.kegg.jp/pathway/map00510+K00779+K01230	no
Rap1 signaling pathway	map04015	8	320	203	15092	0.0773864	0.437858	PLCB4|K05858;NGF|K02582;RASGRP3|K12362;CSF1R|K05090;HGF|K05460;ADORA2B|K04267;LPAR3|K04294;CSF1|K05453;	PLCB4|K05858;NGF|K02582;RASGRP3|K12362;CSF1R|K05090;	4	HGF|K05460;ADORA2B|K04267;LPAR3|K04294;CSF1|K05453;	4	http://www.kegg.jp/pathway/map04015+K05858+K02582+K12362+K05090+K05460+K04267+K04294+K05453	no
Arrhythmogenic right ventricular cardiomyopathy (ARVC)	map05412	4	119	207	15293	0.085375	0.447572	SGCG|K12564;CACNA2D3|K04860;CDH2|K06736;ITGA1|K06480;	SGCG|K12564;CACNA2D3|K04860;CDH2|K06736;ITGA1|K06480;	4	.	0	http://www.kegg.jp/pathway/map05412+K12564+K04860+K06736+K06480	no
Transcriptional misregulation in cancer	map05202	9	383	202	15029	0.0849485	0.447572	IGFBP3|K10138;RUNX1|K08367;ETV4|K15592;CSF1R|K05090;AC109588.1|K11447;PLAT|K01343;PPARG|K08530;HHEX|K08024;ELANE|K01327;	IGFBP3|K10138;RUNX1|K08367;ETV4|K15592;CSF1R|K05090;AC109588.1|K11447;	5	PLAT|K01343;PPARG|K08530;HHEX|K08024;ELANE|K01327;	4	http://www.kegg.jp/pathway/map05202+K10138+K08367+K15592+K05090+K11447+K01343+K08530+K08024+K01327	no
Proteoglycans in cancer	map05205	8	342	203	15070	0.102624	0.52997	WNT11|K01384;TGFB1|K13375;FN1|K05717;FZD8|K02375;HGF|K05460;WNT2B|K00182;FZD1|K02432;FZD4|K02354;	WNT11|K01384;TGFB1|K13375;FN1|K05717;FZD8|K02375;	4	HGF|K05460;WNT2B|K00182;FZD1|K02432;FZD4|K02354;	4	http://www.kegg.jp/pathway/map05205+K01384+K13375+K05717+K02375+K05460+K00182+K02432+K02354	no
Butanoate metabolism	map00650	2	40	209	15372	0.110085	0.552019	ACADS|K00248;ABAT|K13524;	.	0	ACADS|K00248;ABAT|K13524;	2	http://www.kegg.jp/pathway/map00650+K00248+K13524	no
Hepatitis C	map05160	6	235	205	15177	0.108756	0.552019	CLDN14|K06087;CLDN11|K06087;TLR3|K05401;SOCS3|K04696;IFIT1|K14217;CLDN23|K06087;	CLDN14|K06087;	1	CLDN11|K06087;TLR3|K05401;SOCS3|K04696;IFIT1|K14217;CLDN23|K06087;	5	http://www.kegg.jp/pathway/map05160+K06087+K05401+K04696+K14217	no
Adipocytokine signaling pathway	map04920	3	84	208	15328	0.113433	0.560685	TNFRSF1B|K05141;SOCS3|K04696;ACSL5|K01897;	.	0	TNFRSF1B|K05141;SOCS3|K04696;ACSL5|K01897;	3	http://www.kegg.jp/pathway/map04920+K05141+K04696+K01897	no
B cell receptor signaling pathway	map04662	3	89	208	15323	0.128199	0.624744	NFATC2|K17332;RASGRP3|K12362;PIK3AP1|K12230;	NFATC2|K17332;RASGRP3|K12362;PIK3AP1|K12230;	3	.	0	http://www.kegg.jp/pathway/map04662+K17332+K12362+K12230	no
Acute myeloid leukemia	map05221	3	91	208	15321	0.134288	0.63649	RUNX1|K08367;CSF1R|K05090;STAT5A|K11223;	RUNX1|K08367;CSF1R|K05090;	2	STAT5A|K11223;	1	http://www.kegg.jp/pathway/map05221+K08367+K05090+K11223	no
mTOR signaling pathway	map04150	6	250	205	15162	0.133778	0.63649	WNT11|K01384;SLC7A5|K13780;FZD8|K02375;WNT2B|K00182;FZD1|K02432;FZD4|K02354;	WNT11|K01384;SLC7A5|K13780;FZD8|K02375;	3	WNT2B|K00182;FZD1|K02432;FZD4|K02354;	3	http://www.kegg.jp/pathway/map04150+K01384+K13780+K02375+K00182+K02432+K02354	no
Focal adhesion	map04510	7	310	204	15102	0.138498	0.638938	COMP|K04659;FN1|K05717;COL4A2|K06237;COL4A1|K06237;ITGA1|K06480;HGF|K05460;LAMA3|K06240;	COMP|K04659;FN1|K05717;COL4A2|K06237;COL4A1|K06237;ITGA1|K06480;	5	HGF|K05460;LAMA3|K06240;	2	http://www.kegg.jp/pathway/map04510+K04659+K05717+K06237+K06480+K05460+K06240	no
Glycerolipid metabolism	map00561	3	92	208	15320	0.13737	0.638938	GPAM|K00629;DGKI|K00901;PLPP3|K01080;	GPAM|K00629;DGKI|K00901;	2	PLPP3|K01080;	1	http://www.kegg.jp/pathway/map00561+K00629+K00901+K01080	no
Starch and sucrose metabolism	map00500	2	48	209	15364	0.146305	0.666072	TREH|K01194;PGM2L1|K11809;	TREH|K01194;PGM2L1|K11809;	2	.	0	http://www.kegg.jp/pathway/map00500+K01194+K11809	no
MAPK signaling pathway	map04010	9	437	202	14975	0.150784	0.677547	TGFB1|K13375;NGF|K02582;RASGRP3|K12362;CACNA2D3|K04860;CSF1R|K05090;HGF|K05460;MAP3K1|K04416;IL1R1|K04386;CSF1|K05453;	TGFB1|K13375;NGF|K02582;RASGRP3|K12362;CACNA2D3|K04860;CSF1R|K05090;	5	HGF|K05460;MAP3K1|K04416;IL1R1|K04386;CSF1|K05453;	4	http://www.kegg.jp/pathway/map04010+K13375+K02582+K12362+K04860+K05090+K05460+K04416+K04386+K05453	no
beta-Alanine metabolism	map00410	2	51	209	15361	0.160453	0.702742	ALDH3B1|K00129;ABAT|K13524;	.	0	ALDH3B1|K00129;ABAT|K13524;	2	http://www.kegg.jp/pathway/map00410+K00129+K13524	no
Fatty acid elongation	map00062	2	51	209	15361	0.160453	0.702742	ABHD17C|K01076;HACD4|K10703;	.	0	ABHD17C|K01076;HACD4|K10703;	2	http://www.kegg.jp/pathway/map00062+K01076+K10703	no
Complement and coagulation cascades	map04610	3	100	208	15312	0.16285	0.704325	SERPINE1|K03982;PLAT|K01343;F2RL2|K04235;	SERPINE1|K03982;	1	PLAT|K01343;F2RL2|K04235;	2	http://www.kegg.jp/pathway/map04610+K03982+K01343+K04235	no
Human cytomegalovirus infection	map05163	7	328	204	15084	0.168689	0.720573	NFATC2|K17332;PLCB4|K05858;CREB3L2|K09048;CXCL12|K10031;CCL2|K14624;IL1R1|K04386;IL6R|K05055;	NFATC2|K17332;PLCB4|K05858;CREB3L2|K09048;	3	CXCL12|K10031;CCL2|K14624;IL1R1|K04386;IL6R|K05055;	4	http://www.kegg.jp/pathway/map05163+K17332+K05858+K09048+K10031+K14624+K04386+K05055	no
Salmonella infection	map05132	4	162	207	15250	0.187094	0.789445	CASP1|K01370;IL18|K05482;RILP|K13883;RAB7B|K07898;	.	0	CASP1|K01370;IL18|K05482;RILP|K13883;RAB7B|K07898;	4	http://www.kegg.jp/pathway/map05132+K01370+K05482+K13883+K07898	no
Cocaine addiction	map05030	2	57	209	15355	0.189418	0.789623	FOSB|K09029;CREB3L2|K09048;	FOSB|K09029;CREB3L2|K09048;	2	.	0	http://www.kegg.jp/pathway/map05030+K09029+K09048	no
AMPK signaling pathway	map04152	4	166	207	15246	0.198052	0.808182	PFKFB4|K19030;CREB3L2|K09048;PPP2R5A|K11584;PPARG|K08530;	PFKFB4|K19030;CREB3L2|K09048;	2	PPP2R5A|K11584;PPARG|K08530;	2	http://www.kegg.jp/pathway/map04152+K19030+K09048+K11584+K08530	no
cGMP-PKG signaling pathway	map04022	6	286	205	15126	0.203446	0.808182	ATP2A3|K05853;NFATC2|K17332;PLCB4|K05858;CREB3L2|K09048;PLN|K05852;ADRA1B|K04136;	ATP2A3|K05853;NFATC2|K17332;PLCB4|K05858;CREB3L2|K09048;PLN|K05852;	5	ADRA1B|K04136;	1	http://www.kegg.jp/pathway/map04022+K05853+K17332+K05858+K09048+K05852+K04136	no
C-type lectin receptor signaling pathway	map04625	4	168	207	15244	0.203603	0.808182	NFATC2|K17332;EGR2|K12496;IRF1|K09444;CASP1|K01370;	NFATC2|K17332;EGR2|K12496;	2	IRF1|K09444;CASP1|K01370;	2	http://www.kegg.jp/pathway/map04625+K17332+K12496+K09444+K01370	no
Fluid shear stress and atherosclerosis	map05418	6	287	205	15125	0.205549	0.808182	NCF2|K08010;ICAM1|K06490;PLAT|K01343;CCL2|K14624;IL1R1|K04386;VCAM1|K06527;	NCF2|K08010;	1	ICAM1|K06490;PLAT|K01343;CCL2|K14624;IL1R1|K04386;VCAM1|K06527;	5	http://www.kegg.jp/pathway/map05418+K08010+K06490+K01343+K14624+K04386+K06527	no
Influenza A	map05164	6	287	205	15125	0.205549	0.808182	ICAM1|K06490;CCL2|K14624;CASP1|K01370;IL18|K05482;TLR3|K05401;SOCS3|K04696;	.	0	ICAM1|K06490;CCL2|K14624;CASP1|K01370;IL18|K05482;TLR3|K05401;SOCS3|K04696;	6	http://www.kegg.jp/pathway/map05164+K06490+K14624+K01370+K05482+K05401+K04696	no
Fatty acid biosynthesis	map00061	1	17	210	15395	0.217212	0.844444	ACSL5|K01897;	.	0	ACSL5|K01897;	1	http://www.kegg.jp/pathway/map00061+K01897	no
Tight junction	map04530	6	295	205	15117	0.222648	0.855958	RUNX1|K08367;CLDN14|K06087;CLDN11|K06087;MAP3K1|K04416;RAB8B|K07902;CLDN23|K06087;	RUNX1|K08367;CLDN14|K06087;	2	CLDN11|K06087;MAP3K1|K04416;RAB8B|K07902;CLDN23|K06087;	4	http://www.kegg.jp/pathway/map04530+K08367+K06087+K04416+K07902	no
Fatty acid degradation	map00071	2	70	209	15342	0.253983	0.955196	ACADS|K00248;ACSL5|K01897;	.	0	ACADS|K00248;ACSL5|K01897;	2	http://www.kegg.jp/pathway/map00071+K00248+K01897	no
p53 signaling pathway	map04115	3	126	208	15286	0.253191	0.955196	SERPINE1|K03982;TP53I3|K10133;IGFBP3|K10138;	SERPINE1|K03982;TP53I3|K10133;IGFBP3|K10138;	3	.	0	http://www.kegg.jp/pathway/map04115+K03982+K10133+K10138	no
Adherens junction	map04520	3	128	208	15284	0.260457	0.969011	SNAI1|K05707;SSX2IP|K06085;SMAD3|K04500;	SNAI1|K05707;	1	SSX2IP|K06085;SMAD3|K04500;	2	http://www.kegg.jp/pathway/map04520+K05707+K06085+K04500	no
Pantothenate and CoA biosynthesis	map00770	1	22	210	15390	0.268728	0.978737	BCAT1|K00826;	BCAT1|K00826;	1	.	0	http://www.kegg.jp/pathway/map00770+K00826	no
Ubiquitin mediated proteolysis	map04120	6	315	205	15097	0.267272	0.978737	MAP3K1|K04416;UBE2L6|K04553;UBA7|K10698;SOCS3|K04696;SOCS1|K04694;AC138207.8|K04678;	.	0	MAP3K1|K04416;UBE2L6|K04553;UBA7|K10698;SOCS3|K04696;SOCS1|K04694;AC138207.8|K04678;	6	http://www.kegg.jp/pathway/map04120+K04416+K04553+K10698+K04696+K04694+K04678	no
Chronic myeloid leukemia	map05220	3	132	208	15280	0.275065	0.991382	TGFB1|K13375;RUNX1|K08367;STAT5A|K11223;	TGFB1|K13375;RUNX1|K08367;	2	STAT5A|K11223;	1	http://www.kegg.jp/pathway/map05220+K13375+K08367+K11223	no
IL-17 signaling pathway	map04657	3	133	208	15279	0.278732	0.994238	FOSB|K09029;MMP13|K07994;CCL2|K14624;	FOSB|K09029;MMP13|K07994;	2	CCL2|K14624;	1	http://www.kegg.jp/pathway/map04657+K09029+K07994+K14624	no
ABC transporters	map02010	1	66	210	15346	0.598679	1	ABCA8|K05650;	.	0	ABCA8|K05650;	1	http://www.kegg.jp/pathway/map02010+K05650	no
Alanine, aspartate and glutamate metabolism	map00250	2	89	209	15323	0.34862	1	GPT2|K00814;ABAT|K13524;	GPT2|K00814;	1	ABAT|K13524;	1	http://www.kegg.jp/pathway/map00250+K00814+K13524	no
Alcoholism	map05034	4	273	207	15139	0.51679	1	CAMKK1|K00908;FOSB|K09029;CREB3L2|K09048;ADORA2B|K04267;	CAMKK1|K00908;FOSB|K09029;CREB3L2|K09048;	3	ADORA2B|K04267;	1	http://www.kegg.jp/pathway/map05034+K00908+K09029+K09048+K04267	no
Aldosterone synthesis and secretion	map04925	2	130	209	15282	0.534594	1	PLCB4|K05858;CREB3L2|K09048;	PLCB4|K05858;CREB3L2|K09048;	2	.	0	http://www.kegg.jp/pathway/map04925+K05858+K09048	no
alpha-Linolenic acid metabolism	map00592	1	52	210	15360	0.514168	1	PLA2G16|K16817;	.	0	PLA2G16|K16817;	1	http://www.kegg.jp/pathway/map00592+K16817	no
Alzheimer disease	map05010	3	528	208	14884	0.97635	1	ATP2A3|K05853;PLCB4|K05858;SDHAP3|K00234;	ATP2A3|K05853;PLCB4|K05858;	2	SDHAP3|K00234;	1	http://www.kegg.jp/pathway/map05010+K05853+K05858+K00234	no
Amphetamine addiction	map05031	2	83	209	15329	0.318995	1	FOSB|K09029;CREB3L2|K09048;	FOSB|K09029;CREB3L2|K09048;	2	.	0	http://www.kegg.jp/pathway/map05031+K09029+K09048	no
Amyotrophic lateral sclerosis (ALS)	map05014	2	94	209	15318	0.372978	1	TNFRSF1B|K05141;CASP1|K01370;	.	0	TNFRSF1B|K05141;CASP1|K01370;	2	http://www.kegg.jp/pathway/map05014+K05141+K01370	no
Apelin signaling pathway	map04371	4	229	207	15183	0.386069	1	PLCB4|K05858;SERPINE1|K03982;PLAT|K01343;SMAD3|K04500;	PLCB4|K05858;SERPINE1|K03982;	2	PLAT|K01343;SMAD3|K04500;	2	http://www.kegg.jp/pathway/map04371+K05858+K03982+K01343+K04500	no
Apoptosis	map04210	1	234	210	15178	0.960037	1	NGF|K02582;	NGF|K02582;	1	.	0	http://www.kegg.jp/pathway/map04210+K02582	no
Arachidonic acid metabolism	map00590	1	131	210	15281	0.835118	1	PLA2G16|K16817;	.	0	PLA2G16|K16817;	1	http://www.kegg.jp/pathway/map00590+K16817	no
Arginine and proline metabolism	map00330	1	111	210	15301	0.783122	1	P4HA2|K00472;	P4HA2|K00472;	1	.	0	http://www.kegg.jp/pathway/map00330+K00472	no
Arginine biosynthesis	map00220	1	66	210	15346	0.598679	1	GPT2|K00814;	GPT2|K00814;	1	.	0	http://www.kegg.jp/pathway/map00220+K00814	no
Autophagy - animal	map04140	2	294	209	15118	0.911813	1	ATG16L2|K20868;RAB7B|K07898;	.	0	ATG16L2|K20868;RAB7B|K07898;	2	http://www.kegg.jp/pathway/map04140+K20868+K07898	no
Bacterial invasion of epithelial cells	map05100	2	162	209	15250	0.652595	1	CLTCL1|K04646;FN1|K05717;	CLTCL1|K04646;FN1|K05717;	2	.	0	http://www.kegg.jp/pathway/map05100+K04646+K05717	no
Bile secretion	map04976	1	96	210	15316	0.733686	1	NR1H4|K08537;	.	0	NR1H4|K08537;	1	http://www.kegg.jp/pathway/map04976+K08537	no
Biosynthesis of amino acids	map01230	3	248	208	15164	0.662317	1	BCAT1|K00826;CTH|K01758;GPT2|K00814;	BCAT1|K00826;CTH|K01758;GPT2|K00814;	3	.	0	http://www.kegg.jp/pathway/map01230+K00826+K01758+K00814	no
Biosynthesis of unsaturated fatty acids	map01040	1	35	210	15377	0.387418	1	HACD4|K10703;	.	0	HACD4|K10703;	1	http://www.kegg.jp/pathway/map01040+K10703	no
cAMP signaling pathway	map04024	4	278	207	15134	0.530889	1	HHIP|K06231;HTR1D|K04153;CREB3L2|K09048;PLN|K05852;	HHIP|K06231;HTR1D|K04153;CREB3L2|K09048;PLN|K05852;	4	.	0	http://www.kegg.jp/pathway/map04024+K06231+K04153+K09048+K05852	no
Carbon metabolism	map01200	3	324	208	15088	0.821714	1	GPT2|K00814;ACADS|K00248;SDHAP3|K00234;	GPT2|K00814;	1	ACADS|K00248;SDHAP3|K00234;	2	http://www.kegg.jp/pathway/map01200+K00814+K00248+K00234	no
Cardiac muscle contraction	map04260	4	209	207	15203	0.324765	1	TPM1|K10373;CACNA2D3|K04860;ACTC1|K12314;TPM1-AS|K10375;	TPM1|K10373;CACNA2D3|K04860;ACTC1|K12314;TPM1-AS|K10375;	4	.	0	http://www.kegg.jp/pathway/map04260+K10373+K04860+K12314+K10375	no
Cell cycle	map04110	3	240	208	15172	0.640711	1	TGFB1|K13375;CDKN2B|K04685;SMAD3|K04500;	TGFB1|K13375;CDKN2B|K04685;	2	SMAD3|K04500;	1	http://www.kegg.jp/pathway/map04110+K13375+K04685+K04500	no
Central carbon metabolism in cancer	map05230	1	115	210	15297	0.794686	1	SLC7A5|K13780;	SLC7A5|K13780;	1	.	0	http://www.kegg.jp/pathway/map05230+K13780	no
Chemical carcinogenesis	map05204	1	163	210	15249	0.893736	1	ALDH3B1|K00129;	.	0	ALDH3B1|K00129;	1	http://www.kegg.jp/pathway/map05204+K00129	no
Chemokine signaling pathway	map04062	4	260	207	15152	0.479269	1	PLCB4|K05858;CXCL12|K10031;CCL2|K14624;CXCL16|K10035;	PLCB4|K05858;	1	CXCL12|K10031;CCL2|K14624;CXCL16|K10035;	3	http://www.kegg.jp/pathway/map04062+K05858+K10031+K14624+K10035	no
Choline metabolism in cancer	map05231	2	146	209	15266	0.5968	1	DGKI|K00901;PLPP3|K01080;	DGKI|K00901;	1	PLPP3|K01080;	1	http://www.kegg.jp/pathway/map05231+K00901+K01080	no
Cholinergic synapse	map04725	3	146	208	15266	0.326682	1	PLCB4|K05858;CREB3L2|K09048;KCNJ2|K04996;	PLCB4|K05858;CREB3L2|K09048;	2	KCNJ2|K04996;	1	http://www.kegg.jp/pathway/map04725+K05858+K09048+K04996	no
Circadian entrainment	map04713	1	129	210	15283	0.830533	1	PLCB4|K05858;	PLCB4|K05858;	1	.	0	http://www.kegg.jp/pathway/map04713+K05858	no
Circadian rhythm	map04710	1	49	210	15363	0.493871	1	BHLHE40|K03729;	BHLHE40|K03729;	1	.	0	http://www.kegg.jp/pathway/map04710+K03729	no
Citrate cycle (TCA cycle)	map00020	1	67	210	15345	0.604122	1	SDHAP3|K00234;	.	0	SDHAP3|K00234;	1	http://www.kegg.jp/pathway/map00020+K00234	no
Colorectal cancer	map05210	2	143	209	15269	0.585624	1	TGFB1|K13375;SMAD3|K04500;	TGFB1|K13375;	1	SMAD3|K04500;	1	http://www.kegg.jp/pathway/map05210+K13375+K04500	no
Cortisol synthesis and secretion	map04927	2	85	209	15327	0.328911	1	PLCB4|K05858;CREB3L2|K09048;	PLCB4|K05858;CREB3L2|K09048;	2	.	0	http://www.kegg.jp/pathway/map04927+K05858+K09048	no
Cysteine and methionine metabolism	map00270	2	102	209	15310	0.411154	1	BCAT1|K00826;CTH|K01758;	BCAT1|K00826;CTH|K01758;	2	.	0	http://www.kegg.jp/pathway/map00270+K00826+K01758	no
Cytosolic DNA-sensing pathway	map04623	2	82	209	15330	0.314023	1	CASP1|K01370;IL18|K05482;	.	0	CASP1|K01370;IL18|K05482;	2	http://www.kegg.jp/pathway/map04623+K01370+K05482	no
Dopaminergic synapse	map04728	3	174	208	15238	0.42907	1	PLCB4|K05858;CREB3L2|K09048;PPP2R5A|K11584;	PLCB4|K05858;CREB3L2|K09048;	2	PPP2R5A|K11584;	1	http://www.kegg.jp/pathway/map04728+K05858+K09048+K11584	no
Dorso-ventral axis formation	map04320	1	33	210	15379	0.370492	1	PIWIL3|K02156;	.	0	PIWIL3|K02156;	1	http://www.kegg.jp/pathway/map04320+K02156	no
Drug metabolism - cytochrome P450	map00982	1	149	210	15263	0.871203	1	ALDH3B1|K00129;	.	0	ALDH3B1|K00129;	1	http://www.kegg.jp/pathway/map00982+K00129	no
Drug metabolism - other enzymes	map00983	1	190	210	15222	0.926701	1	UCK2|K00876;	UCK2|K00876;	1	.	0	http://www.kegg.jp/pathway/map00983+K00876	no
EGFR tyrosine kinase inhibitor resistance	map01521	2	160	209	15252	0.645969	1	HGF|K05460;IL6R|K05055;	.	0	HGF|K05460;IL6R|K05055;	2	http://www.kegg.jp/pathway/map01521+K05460+K05055	no
Endocytosis	map04144	4	413	207	14999	0.818478	1	CLTCL1|K04646;RAB11FIP1|K12484;SMAD3|K04500;AC138207.8|K04678;	CLTCL1|K04646;	1	RAB11FIP1|K12484;SMAD3|K04500;AC138207.8|K04678;	3	http://www.kegg.jp/pathway/map04144+K04646+K12484+K04500+K04678	no
Epstein-Barr virus infection	map05169	1	321	210	15091	0.988019	1	ICAM1|K06490;	.	0	ICAM1|K06490;	1	http://www.kegg.jp/pathway/map05169+K06490	no
ErbB signaling pathway	map04012	1	114	210	15298	0.791854	1	STAT5A|K11223;	.	0	STAT5A|K11223;	1	http://www.kegg.jp/pathway/map04012+K11223	no
Estrogen signaling pathway	map04915	2	302	209	15110	0.919319	1	PLCB4|K05858;CREB3L2|K09048;	PLCB4|K05858;CREB3L2|K09048;	2	.	0	http://www.kegg.jp/pathway/map04915+K05858+K09048	no
Fat digestion and absorption	map04975	1	75	210	15337	0.645106	1	PLPP3|K01080;	.	0	PLPP3|K01080;	1	http://www.kegg.jp/pathway/map04975+K01080	no
Fc epsilon RI signaling pathway	map04664	1	86	210	15326	0.69465	1	ALOX5AP|K20735;	ALOX5AP|K20735;	1	.	0	http://www.kegg.jp/pathway/map04664+K20735	no
Fc gamma R-mediated phagocytosis	map04666	1	152	210	15260	0.876401	1	PLPP3|K01080;	.	0	PLPP3|K01080;	1	http://www.kegg.jp/pathway/map04666+K01080	no
Ferroptosis	map04216	1	127	210	15285	0.825822	1	ACSL5|K01897;	.	0	ACSL5|K01897;	1	http://www.kegg.jp/pathway/map04216+K01897	no
FoxO signaling pathway	map04068	4	224	207	15188	0.370753	1	TGFB1|K13375;CDKN2B|K04685;HOMER1|K15010;SMAD3|K04500;	TGFB1|K13375;CDKN2B|K04685;HOMER1|K15010;	3	SMAD3|K04500;	1	http://www.kegg.jp/pathway/map04068+K13375+K04685+K15010+K04500	no
Fructose and mannose metabolism	map00051	1	63	210	15349	0.581897	1	PFKFB4|K19030;	PFKFB4|K19030;	1	.	0	http://www.kegg.jp/pathway/map00051+K19030	no
GABAergic synapse	map04727	1	120	210	15292	0.808281	1	ABAT|K13524;	.	0	ABAT|K13524;	1	http://www.kegg.jp/pathway/map04727+K13524	no
Galactose metabolism	map00052	1	47	210	15365	0.479873	1	GALM|K01785;	.	0	GALM|K01785;	1	http://www.kegg.jp/pathway/map00052+K01785	no
Gap junction	map04540	2	142	209	15270	0.581848	1	PLCB4|K05858;HTR2B|K04157;	PLCB4|K05858;	1	HTR2B|K04157;	1	http://www.kegg.jp/pathway/map04540+K05858+K04157	no
Gastric acid secretion	map04971	2	92	209	15320	0.363276	1	PLCB4|K05858;KCNJ2|K04996;	PLCB4|K05858;	1	KCNJ2|K04996;	1	http://www.kegg.jp/pathway/map04971+K05858+K04996	no
Glucagon signaling pathway	map04922	3	167	208	15245	0.403837	1	PLCB4|K05858;CREB3L2|K09048;SIK1B|K19008;	PLCB4|K05858;CREB3L2|K09048;SIK1B|K19008;	3	.	0	http://www.kegg.jp/pathway/map04922+K05858+K09048+K19008	no
Glutamatergic synapse	map04724	2	145	209	15267	0.5931	1	PLCB4|K05858;HOMER1|K15010;	PLCB4|K05858;HOMER1|K15010;	2	.	0	http://www.kegg.jp/pathway/map04724+K05858+K15010	no
Glycine, serine and threonine metabolism	map00260	2	93	209	15319	0.368134	1	CTH|K01758;BPGM|K01837;	CTH|K01758;BPGM|K01837;	2	.	0	http://www.kegg.jp/pathway/map00260+K01758+K01837	no
Glycolysis / Gluconeogenesis	map00010	3	202	208	15210	0.525511	1	BPGM|K01837;ALDH3B1|K00129;GALM|K01785;	BPGM|K01837;	1	ALDH3B1|K00129;GALM|K01785;	2	http://www.kegg.jp/pathway/map00010+K01837+K00129+K01785	no
GnRH signaling pathway	map04912	2	135	209	15277	0.554718	1	PLCB4|K05858;MAP3K1|K04416;	PLCB4|K05858;	1	MAP3K1|K04416;	1	http://www.kegg.jp/pathway/map04912+K05858+K04416	no
Hedgehog signaling pathway - fly	map04341	1	59	210	15353	0.558431	1	AC138207.8|K04678;	.	0	AC138207.8|K04678;	1	http://www.kegg.jp/pathway/map04341+K04678	no
Herpes simplex virus 1 infection	map05168	4	923	207	14489	0.998848	1	ZFP69B|K09228;CCL2|K14624;TLR3|K05401;SOCS3|K04696;	ZFP69B|K09228;	1	CCL2|K14624;TLR3|K05401;SOCS3|K04696;	3	http://www.kegg.jp/pathway/map05168+K09228+K14624+K05401+K04696	no
HIF-1 signaling pathway	map04066	2	276	209	15136	0.892479	1	SERPINE1|K03982;IL6R|K05055;	SERPINE1|K03982;	1	IL6R|K05055;	1	http://www.kegg.jp/pathway/map04066+K03982+K05055	no
Hippo signaling pathway - fly	map04391	1	127	210	15285	0.825822	1	LIMD1|K16682;	.	0	LIMD1|K16682;	1	http://www.kegg.jp/pathway/map04391+K16682	no
Hippo signaling pathway - multiple species	map04392	1	41	210	15371	0.435526	1	LIMD1|K16682;	.	0	LIMD1|K16682;	1	http://www.kegg.jp/pathway/map04392+K16682	no
Histidine metabolism	map00340	1	30	210	15382	0.344226	1	ALDH3B1|K00129;	.	0	ALDH3B1|K00129;	1	http://www.kegg.jp/pathway/map00340+K00129	no
Human immunodeficiency virus 1 infection	map05170	5	371	206	15041	0.576635	1	NFATC2|K17332;TNFRSF1B|K05141;APOBEC3F|K18750;AP1S3|K12395;APOBEC3G|K18750;	NFATC2|K17332;	1	TNFRSF1B|K05141;APOBEC3F|K18750;AP1S3|K12395;APOBEC3G|K18750;	4	http://www.kegg.jp/pathway/map05170+K17332+K05141+K18750+K12395	no
Huntington disease	map05016	5	550	206	14862	0.873912	1	CLTCL1|K04646;PLCB4|K05858;CREB3L2|K09048;PPARG|K08530;SDHAP3|K00234;	CLTCL1|K04646;PLCB4|K05858;CREB3L2|K09048;	3	PPARG|K08530;SDHAP3|K00234;	2	http://www.kegg.jp/pathway/map05016+K04646+K05858+K09048+K08530+K00234	no
Inositol phosphate metabolism	map00562	1	106	210	15306	0.767753	1	PLCB4|K05858;	PLCB4|K05858;	1	.	0	http://www.kegg.jp/pathway/map00562+K05858	no
Insulin resistance	map04931	3	135	208	15277	0.286078	1	CREB3L2|K09048;SLC27A3|K08772;SOCS3|K04696;	CREB3L2|K09048;	1	SLC27A3|K08772;SOCS3|K04696;	2	http://www.kegg.jp/pathway/map04931+K09048+K08772+K04696	no
Insulin secretion	map04911	2	106	209	15306	0.429815	1	PLCB4|K05858;CREB3L2|K09048;	PLCB4|K05858;CREB3L2|K09048;	2	.	0	http://www.kegg.jp/pathway/map04911+K05858+K09048	no
Insulin signaling pathway	map04910	4	241	207	15171	0.422607	1	PRKAR2B|K04739;SOCS2|K04695;SOCS3|K04696;SOCS1|K04694;	.	0	PRKAR2B|K04739;SOCS2|K04695;SOCS3|K04696;SOCS1|K04694;	4	http://www.kegg.jp/pathway/map04910+K04739+K04695+K04696+K04694	no
Kaposi sarcoma-associated herpesvirus infection	map05167	5	277	206	15135	0.333202	1	NFATC2|K17332;ICAM1|K06490;TLR3|K05401;HLA-F-AS1|K07985;MICE|K07985;	NFATC2|K17332;	1	ICAM1|K06490;TLR3|K05401;HLA-F-AS1|K07985;MICE|K07985;	4	http://www.kegg.jp/pathway/map05167+K17332+K06490+K05401+K07985	no
Legionellosis	map05134	2	224	209	15188	0.812676	1	CASP1|K01370;IL18|K05482;	.	0	CASP1|K01370;IL18|K05482;	2	http://www.kegg.jp/pathway/map05134+K01370+K05482	no
Leishmaniasis	map05140	2	102	209	15310	0.411154	1	TGFB1|K13375;NCF2|K08010;	TGFB1|K13375;NCF2|K08010;	2	.	0	http://www.kegg.jp/pathway/map05140+K13375+K08010	no
Linoleic acid metabolism	map00591	1	65	210	15347	0.593161	1	PLA2G16|K16817;	.	0	PLA2G16|K16817;	1	http://www.kegg.jp/pathway/map00591+K16817	no
Longevity regulating pathway	map04211	2	131	209	15281	0.538668	1	CREB3L2|K09048;PPARG|K08530;	CREB3L2|K09048;	1	PPARG|K08530;	1	http://www.kegg.jp/pathway/map04211+K09048+K08530	no
Long-term depression	map04730	1	79	210	15333	0.663985	1	PLCB4|K05858;	PLCB4|K05858;	1	.	0	http://www.kegg.jp/pathway/map04730+K05858	no
Long-term potentiation	map04720	1	100	210	15312	0.747872	1	PLCB4|K05858;	PLCB4|K05858;	1	.	0	http://www.kegg.jp/pathway/map04720+K05858	no
Lysine degradation	map00310	1	106	210	15306	0.767753	1	PLOD2|K13645;	PLOD2|K13645;	1	.	0	http://www.kegg.jp/pathway/map00310+K13645	no
Lysosome	map04142	2	176	209	15236	0.696244	1	CLTCL1|K04646;AP1S3|K12395;	CLTCL1|K04646;	1	AP1S3|K12395;	1	http://www.kegg.jp/pathway/map04142+K04646+K12395	no
MAPK signaling pathway - fly	map04013	1	195	210	15217	0.931577	1	ROS1|K05088;	ROS1|K05088;	1	.	0	http://www.kegg.jp/pathway/map04013+K05088	no
Maturity onset diabetes of the young	map04950	1	26	210	15386	0.3075	1	HHEX|K08024;	.	0	HHEX|K08024;	1	http://www.kegg.jp/pathway/map04950+K08024	no
Measles	map05162	1	190	210	15222	0.926701	1	STAT5A|K11223;	.	0	STAT5A|K11223;	1	http://www.kegg.jp/pathway/map05162+K11223	no
Melanoma	map05218	1	103	210	15309	0.758016	1	HGF|K05460;	.	0	HGF|K05460;	1	http://www.kegg.jp/pathway/map05218+K05460	no
Metabolism of xenobiotics by cytochrome P450	map00980	1	151	210	15261	0.874692	1	ALDH3B1|K00129;	.	0	ALDH3B1|K00129;	1	http://www.kegg.jp/pathway/map00980+K00129	no
MicroRNAs in cancer	map05206	2	196	209	15216	0.750662	1	TPM1|K10373;SOCS1|K04694;	TPM1|K10373;	1	SOCS1|K04694;	1	http://www.kegg.jp/pathway/map05206+K10373+K04694	no
Mineral absorption	map04978	2	97	209	15315	0.387418	1	VDR|K08539;CYBRD1|K08370;	VDR|K08539;	1	CYBRD1|K08370;	1	http://www.kegg.jp/pathway/map04978+K08539+K08370	no
Mitophagy - animal	map04137	1	154	210	15258	0.87975	1	RAB7B|K07898;	.	0	RAB7B|K07898;	1	http://www.kegg.jp/pathway/map04137+K07898	no
mRNA surveillance pathway	map03015	1	178	210	15234	0.91354	1	PPP2R5A|K11584;	.	0	PPP2R5A|K11584;	1	http://www.kegg.jp/pathway/map03015+K11584	no
Mucin type O-glycan biosynthesis	map00512	1	41	210	15371	0.435526	1	GALNT10|K00710;	GALNT10|K00710;	1	.	0	http://www.kegg.jp/pathway/map00512+K00710	no
Natural killer cell mediated cytotoxicity	map04650	2	158	209	15254	0.639245	1	NFATC2|K17332;ICAM1|K06490;	NFATC2|K17332;	1	ICAM1|K06490;	1	http://www.kegg.jp/pathway/map04650+K17332+K06490	no
Necroptosis	map04217	3	401	208	15011	0.913199	1	STAT5A|K11223;CASP1|K01370;TLR3|K05401;	.	0	STAT5A|K11223;CASP1|K01370;TLR3|K05401;	3	http://www.kegg.jp/pathway/map04217+K11223+K01370+K05401	no
Neurotrophin signaling pathway	map04722	2	188	209	15224	0.729974	1	NGF|K02582;MAP3K1|K04416;	NGF|K02582;	1	MAP3K1|K04416;	1	http://www.kegg.jp/pathway/map04722+K02582+K04416	no
Non-alcoholic fatty liver disease (NAFLD)	map04932	4	413	207	14999	0.818478	1	TGFB1|K13375;IL6R|K05055;SOCS3|K04696;SDHAP3|K00234;	TGFB1|K13375;	1	IL6R|K05055;SOCS3|K04696;SDHAP3|K00234;	3	http://www.kegg.jp/pathway/map04932+K13375+K05055+K04696+K00234	no
Non-small cell lung cancer	map05223	2	86	209	15326	0.333854	1	RARB|K08528;STAT5A|K11223;	.	0	RARB|K08528;STAT5A|K11223;	2	http://www.kegg.jp/pathway/map05223+K08528+K11223	no
Notch signaling pathway	map04330	1	78	210	15334	0.659361	1	DTX3L|K06058;	.	0	DTX3L|K06058;	1	http://www.kegg.jp/pathway/map04330+K06058	no
One carbon pool by folate	map00670	1	50	210	15362	0.500729	1	MTHFD2|K13403;	MTHFD2|K13403;	1	.	0	http://www.kegg.jp/pathway/map00670+K13403	no
Oocyte meiosis	map04114	1	234	210	15178	0.960037	1	PPP2R5A|K11584;	.	0	PPP2R5A|K11584;	1	http://www.kegg.jp/pathway/map04114+K11584	no
Other types of O-glycan biosynthesis	map00514	1	28	210	15384	0.326112	1	ST6GAL2|K00779;	ST6GAL2|K00779;	1	.	0	http://www.kegg.jp/pathway/map00514+K00779	no
Oxidative phosphorylation	map00190	1	575	210	14837	0.999658	1	SDHAP3|K00234;	.	0	SDHAP3|K00234;	1	http://www.kegg.jp/pathway/map00190+K00234	no
Oxytocin signaling pathway	map04921	4	207	207	15205	0.318653	1	NFATC2|K17332;PLCB4|K05858;CACNA2D3|K04860;KCNJ2|K04996;	NFATC2|K17332;PLCB4|K05858;CACNA2D3|K04860;	3	KCNJ2|K04996;	1	http://www.kegg.jp/pathway/map04921+K17332+K05858+K04860+K04996	no
Pancreatic cancer	map05212	2	128	209	15284	0.526373	1	TGFB1|K13375;SMAD3|K04500;	TGFB1|K13375;	1	SMAD3|K04500;	1	http://www.kegg.jp/pathway/map05212+K13375+K04500	no
Pancreatic secretion	map04972	2	155	209	15257	0.628972	1	ATP2A3|K05853;PLCB4|K05858;	ATP2A3|K05853;PLCB4|K05858;	2	.	0	http://www.kegg.jp/pathway/map04972+K05853+K05858	no
Parkinson disease	map05012	4	594	207	14818	0.963293	1	UBE2L6|K04553;UBA7|K10698;SDHAP3|K00234;LRRK2|K08844;	.	0	UBE2L6|K04553;UBA7|K10698;SDHAP3|K00234;LRRK2|K08844;	4	http://www.kegg.jp/pathway/map05012+K04553+K10698+K00234+K08844	no
Peroxisome	map04146	1	145	210	15267	0.863933	1	ACSL5|K01897;	.	0	ACSL5|K01897;	1	http://www.kegg.jp/pathway/map04146+K01897	no
Pertussis	map05133	2	120	209	15292	0.492529	1	IRF1|K09444;CASP1|K01370;	.	0	IRF1|K09444;CASP1|K01370;	2	http://www.kegg.jp/pathway/map05133+K09444+K01370	no
Phagosome	map04145	4	283	207	15129	0.544787	1	COMP|K04659;NCF2|K08010;RILP|K13883;RAB7B|K07898;	COMP|K04659;NCF2|K08010;	2	RILP|K13883;RAB7B|K07898;	2	http://www.kegg.jp/pathway/map04145+K04659+K08010+K13883+K07898	no
Phenylalanine metabolism	map00360	1	32	210	15380	0.361855	1	ALDH3B1|K00129;	.	0	ALDH3B1|K00129;	1	http://www.kegg.jp/pathway/map00360+K00129	no
Phosphatidylinositol signaling system	map04070	3	136	208	15276	0.289757	1	PLCB4|K05858;DGKI|K00901;CDS2|K00981;	PLCB4|K05858;DGKI|K00901;	2	CDS2|K00981;	1	http://www.kegg.jp/pathway/map04070+K05858+K00901+K00981	no
Phospholipase D signaling pathway	map04072	4	209	207	15203	0.324765	1	PLCB4|K05858;DGKI|K00901;PLPP3|K01080;LPAR3|K04294;	PLCB4|K05858;DGKI|K00901;	2	PLPP3|K01080;LPAR3|K04294;	2	http://www.kegg.jp/pathway/map04072+K05858+K00901+K01080+K04294	no
Phototransduction - fly	map04745	1	54	210	15358	0.527247	1	PLCB4|K05858;	PLCB4|K05858;	1	.	0	http://www.kegg.jp/pathway/map04745+K05858	no
Platelet activation	map04611	1	182	210	15230	0.918169	1	PLCB4|K05858;	PLCB4|K05858;	1	.	0	http://www.kegg.jp/pathway/map04611+K05858	no
PPAR signaling pathway	map03320	2	115	209	15297	0.470621	1	PPARG|K08530;ACSL5|K01897;	.	0	PPARG|K08530;ACSL5|K01897;	2	http://www.kegg.jp/pathway/map03320+K08530+K01897	no
Propanoate metabolism	map00640	1	50	210	15362	0.500729	1	ABAT|K13524;	.	0	ABAT|K13524;	1	http://www.kegg.jp/pathway/map00640+K13524	no
Prostate cancer	map05215	2	141	209	15271	0.578048	1	CREB3L2|K09048;PLAT|K01343;	CREB3L2|K09048;	1	PLAT|K01343;	1	http://www.kegg.jp/pathway/map05215+K09048+K01343	no
Protein export	map03060	1	54	210	15358	0.527247	1	AL024507.2|K09540;	AL024507.2|K09540;	1	.	0	http://www.kegg.jp/pathway/map03060+K09540	no
Protein processing in endoplasmic reticulum	map04141	5	299	206	15113	0.392123	1	HERPUD1|K14027;AL024507.2|K09540;MAN1A1|K01230;BAG2|K09556;MAN1C1|K01230;	HERPUD1|K14027;AL024507.2|K09540;	2	MAN1A1|K01230;BAG2|K09556;MAN1C1|K01230;	3	http://www.kegg.jp/pathway/map04141+K14027+K09540+K01230+K09556	no
Purine metabolism	map00230	2	237	209	15175	0.836511	1	GMPR|K00364;PAPSS2|K13811;	.	0	GMPR|K00364;PAPSS2|K13811;	2	http://www.kegg.jp/pathway/map00230+K00364+K13811	no
Pyrimidine metabolism	map00240	2	94	209	15318	0.372978	1	UCK2|K00876;CTPS1|K01937;	UCK2|K00876;CTPS1|K01937;	2	.	0	http://www.kegg.jp/pathway/map00240+K00876+K01937	no
Ras signaling pathway	map04014	6	408	205	15004	0.488683	1	NGF|K02582;RASGRP3|K12362;CSF1R|K05090;HGF|K05460;PLA2G16|K16817;CSF1|K05453;	NGF|K02582;RASGRP3|K12362;CSF1R|K05090;	3	HGF|K05460;PLA2G16|K16817;CSF1|K05453;	3	http://www.kegg.jp/pathway/map04014+K02582+K12362+K05090+K05460+K16817+K05453	no
Regulation of actin cytoskeleton	map04810	4	369	207	15043	0.745524	1	FN1|K05717;ITGA1|K06480;CXCL12|K10031;SSH3|K05766;	FN1|K05717;ITGA1|K06480;	2	CXCL12|K10031;SSH3|K05766;	2	http://www.kegg.jp/pathway/map04810+K05717+K06480+K10031+K05766	no
Regulation of lipolysis in adipocytes	map04923	1	66	210	15346	0.598679	1	PLA2G16|K16817;	.	0	PLA2G16|K16817;	1	http://www.kegg.jp/pathway/map04923+K16817	no
Renal cell carcinoma	map05211	3	158	208	15254	0.37096	1	TGFB1|K13375;HGF|K05460;EPAS1|K09095;	TGFB1|K13375;	1	HGF|K05460;EPAS1|K09095;	2	http://www.kegg.jp/pathway/map05211+K13375+K05460+K09095	no
Renin secretion	map04924	2	92	209	15320	0.363276	1	PLCB4|K05858;KCNJ2|K04996;	PLCB4|K05858;	1	KCNJ2|K04996;	1	http://www.kegg.jp/pathway/map04924+K05858+K04996	no
Retinol metabolism	map00830	2	132	209	15280	0.542718	1	RDH10|K11151;ALDH1A1|K07249;	.	0	RDH10|K11151;ALDH1A1|K07249;	2	http://www.kegg.jp/pathway/map00830+K11151+K07249	no
Retrograde endocannabinoid signaling	map04723	1	365	210	15047	0.993502	1	PLCB4|K05858;	PLCB4|K05858;	1	.	0	http://www.kegg.jp/pathway/map04723+K05858	no
RIG-I-like receptor signaling pathway	map04622	2	94	209	15318	0.372978	1	MAP3K1|K04416;DHX58|K12649;	.	0	MAP3K1|K04416;DHX58|K12649;	2	http://www.kegg.jp/pathway/map04622+K04416+K12649	no
Salivary secretion	map04970	2	106	209	15306	0.429815	1	PLCB4|K05858;ADRA1B|K04136;	PLCB4|K05858;	1	ADRA1B|K04136;	1	http://www.kegg.jp/pathway/map04970+K05858+K04136	no
Serotonergic synapse	map04726	3	155	208	15257	0.359922	1	PLCB4|K05858;HTR1D|K04153;HTR2B|K04157;	PLCB4|K05858;HTR1D|K04153;	2	HTR2B|K04157;	1	http://www.kegg.jp/pathway/map04726+K05858+K04153+K04157	no
SNARE interactions in vesicular transport	map04130	1	58	210	15354	0.552362	1	VAMP5|K08514;	.	0	VAMP5|K08514;	1	http://www.kegg.jp/pathway/map04130+K08514	no
Sphingolipid metabolism	map00600	1	79	210	15333	0.663985	1	PLPP3|K01080;	.	0	PLPP3|K01080;	1	http://www.kegg.jp/pathway/map00600+K01080	no
Sphingolipid signaling pathway	map04071	2	164	209	15248	0.659122	1	PLCB4|K05858;PPP2R5A|K11584;	PLCB4|K05858;	1	PPP2R5A|K11584;	1	http://www.kegg.jp/pathway/map04071+K05858+K11584	no
Staphylococcus aureus infection	map05150	1	90	210	15322	0.710905	1	ICAM1|K06490;	.	0	ICAM1|K06490;	1	http://www.kegg.jp/pathway/map05150+K06490	no
Synaptic vesicle cycle	map04721	1	123	210	15289	0.816004	1	CLTCL1|K04646;	CLTCL1|K04646;	1	.	0	http://www.kegg.jp/pathway/map04721+K04646	no
Systemic lupus erythematosus	map05322	1	206	210	15206	0.941198	1	ELANE|K01327;	.	0	ELANE|K01327;	1	http://www.kegg.jp/pathway/map05322+K01327	no
Taste transduction	map04742	1	96	210	15316	0.733686	1	HTR1D|K04153;	HTR1D|K04153;	1	.	0	http://www.kegg.jp/pathway/map04742+K04153	no
T cell receptor signaling pathway	map04660	1	131	210	15281	0.835118	1	NFATC2|K17332;	NFATC2|K17332;	1	.	0	http://www.kegg.jp/pathway/map04660+K17332	no
Th1 and Th2 cell differentiation	map04658	2	104	209	15308	0.420522	1	NFATC2|K17332;STAT5A|K11223;	NFATC2|K17332;	1	STAT5A|K11223;	1	http://www.kegg.jp/pathway/map04658+K17332+K11223	no
Thermogenesis	map04714	4	728	207	14684	0.990405	1	CREB3L2|K09048;PPARG|K08530;SDHAP3|K00234;ACSL5|K01897;	CREB3L2|K09048;	1	PPARG|K08530;SDHAP3|K00234;ACSL5|K01897;	3	http://www.kegg.jp/pathway/map04714+K09048+K08530+K00234+K01897	no
Thyroid cancer	map05216	1	63	210	15349	0.581897	1	PPARG|K08530;	.	0	PPARG|K08530;	1	http://www.kegg.jp/pathway/map05216+K08530	no
Thyroid hormone signaling pathway	map04919	2	175	209	15237	0.693282	1	PLCB4|K05858;PLN|K05852;	PLCB4|K05858;PLN|K05852;	2	.	0	http://www.kegg.jp/pathway/map04919+K05858+K05852	no
Thyroid hormone synthesis	map04918	2	90	209	15322	0.353519	1	PLCB4|K05858;CREB3L2|K09048;	PLCB4|K05858;CREB3L2|K09048;	2	.	0	http://www.kegg.jp/pathway/map04918+K05858+K09048	no
Toll-like receptor signaling pathway	map04620	1	134	210	15278	0.841764	1	TLR3|K05401;	.	0	TLR3|K05401;	1	http://www.kegg.jp/pathway/map04620+K05401	no
Toxoplasmosis	map05145	3	178	208	15234	0.443321	1	TGFB1|K13375;LAMA3|K06240;SOCS1|K04694;	TGFB1|K13375;	1	LAMA3|K06240;SOCS1|K04694;	2	http://www.kegg.jp/pathway/map05145+K13375+K06240+K04694	no
Tuberculosis	map05152	3	303	208	15109	0.785566	1	TGFB1|K13375;VDR|K08539;IL18|K05482;	TGFB1|K13375;VDR|K08539;	2	IL18|K05482;	1	http://www.kegg.jp/pathway/map05152+K13375+K08539+K05482	no
Type I diabetes mellitus	map04940	1	69	210	15343	0.61479	1	PTPRN|K07817;	PTPRN|K07817;	1	.	0	http://www.kegg.jp/pathway/map04940+K07817	no
Tyrosine metabolism	map00350	1	63	210	15349	0.581897	1	ALDH3B1|K00129;	.	0	ALDH3B1|K00129;	1	http://www.kegg.jp/pathway/map00350+K00129	no
Vascular smooth muscle contraction	map04270	3	200	208	15212	0.51891	1	PLCB4|K05858;ADRA1B|K04136;ADORA2B|K04267;	PLCB4|K05858;	1	ADRA1B|K04136;ADORA2B|K04267;	2	http://www.kegg.jp/pathway/map04270+K05858+K04136+K04267	no
Vasopressin-regulated water reabsorption	map04962	1	65	210	15347	0.593161	1	CREB3L2|K09048;	CREB3L2|K09048;	1	.	0	http://www.kegg.jp/pathway/map04962+K09048	no
VEGF signaling pathway	map04370	1	90	210	15322	0.710905	1	NFATC2|K17332;	NFATC2|K17332;	1	.	0	http://www.kegg.jp/pathway/map04370+K17332	no
Viral carcinogenesis	map05203	4	348	207	15064	0.70365	1	EGR2|K12496;CDKN2B|K04685;CREB3L2|K09048;STAT5A|K11223;	EGR2|K12496;CDKN2B|K04685;CREB3L2|K09048;	3	STAT5A|K11223;	1	http://www.kegg.jp/pathway/map05203+K12496+K04685+K09048+K11223	no
Viral myocarditis	map05416	2	108	209	15304	0.439028	1	SGCG|K12564;ICAM1|K06490;	SGCG|K12564;	1	ICAM1|K06490;	1	http://www.kegg.jp/pathway/map05416+K12564+K06490	no
Vitamin digestion and absorption	map04977	1	30	210	15382	0.344226	1	SLC19A2|K14610;	SLC19A2|K14610;	1	.	0	http://www.kegg.jp/pathway/map04977+K14610	no
